# Supplementary material for: Multi-strain Tn-Seq reveals common daptomycin resistance determinants in Staphylococcus aureus
Source: PLoS Pathog. 2019 Nov 18;15(11):e1007862. doi: 10.1371/journal.ppat.1007862 (PMC6934316; doi:10.1371/journal.ppat.1007862)
Supplement: S1 Table — A table of all genes that are essential for at least one strain, with essentiality designations for each gene in each strain for the TRANSIT Gumbel analysis and the subsequent permutation test which was used to determine whether differences between strains seen in the Gumbel results were significant. If differences were not significant, essential (E) and nonessential (NE) designations were converted to uncertain (U). Genes are sorted descending by the number of strains for which the gene is essential. (XLSX) [file ppat.1007862.s009.xlsx]

## Sheet: GeneEssentiality
Tags						TRANSIT: Gumbel					Permutation
Name	HG003	USA300	MW2	MSSA476	MRSA252	HG003	USA300	MW2	MSSA476	MRSA252	HG003	USA300	MW2	MSSA476	MRSA252	Count
accA	SAOUHSC_01808	USA300HOU_RS09015	MW_RS08765	SAS_RS08640	SAR_RS09100	E	E	E	E	E	E	E	E	E	E	5
accB_1	SAOUHSC_01624	USA300HOU_RS08160	MW_RS07920	SAS_RS07795	SAR_RS08220	E	E	E	E	E	E	E	E	E	E	5
accD	SAOUHSC_01809	USA300HOU_RS09020	MW_RS08770	SAS_RS08645	SAR_RS09105	E	E	E	E	E	E	E	E	E	E	5
acpP	SAOUHSC_01201	USA300HOU_RS06195	MW_RS05990	SAS_RS06190	SAR_RS06170	E	E	E	E	E	E	E	E	E	E	5
acpS	SAOUHSC_02306	USA300HOU_RS11185	MW_RS10880	SAS_RS10745	SAR_RS11250	E	E	E	E	E	E	E	E	E	E	5
adk	SAOUHSC_02490	USA300HOU_RS12070	MW_RS11675	SAS_RS11540	SAR_RS12100	E	E	E	E	E	E	E	E	E	E	5
alaS	SAOUHSC_01722	USA300HOU_RS08615	MW_RS08370	SAS_RS08245	SAR_RS08680	E	E	E	E	E	E	E	E	E	E	5
argS	SAOUHSC_00611	USA300HOU_RS03230	MW_RS03125	SAS_RS03095	SAR_RS03165	E	E	E	E	E	E	E	E	E	E	5
aspS	SAOUHSC_01737	USA300HOU_RS08675	MW_RS08435	SAS_RS08310	SAR_RS08740	E	E	E	E	E	E	E	E	E	E	5
birA	SAOUHSC_01473	USA300HOU_RS07450	MW_RS07230	SAS_RS07425	SAR_RS07500	E	E	E	E	E	E	E	E	E	E	5
papS	SAOUHSC_01474	USA300HOU_RS07455	MW_RS07235	SAS_RS07430	SAR_RS07505	E	E	E	E	E	E	E	E	E	E	5
cdsA	SAOUHSC_01238	USA300HOU_RS06355	MW_RS06150	SAS_RS06350	SAR_RS06330	E	E	E	E	E	E	E	E	E	E	5
accC_1	SAOUHSC_01623	USA300HOU_RS08155	MW_RS07915	SAS_RS07790	SAR_RS08215	E	E	E	E	E	E	E	E	E	E	5
coaBC	SAOUHSC_01178	USA300HOU_RS06085	MW_RS05880	SAS_RS06080	SAR_RS06060	E	E	E	E	E	E	E	E	E	E	5
coaE	SAOUHSC_01795	USA300HOU_RS08945	MW_RS08705	SAS_RS08580	SAR_RS09040	E	E	E	E	E	E	E	E	E	E	5
coaA	SAOUHSC_02371	USA300HOU_RS11500	MW_RS11185	SAS_RS11050	SAR_RS11565	E	E	E	E	E	E	E	E	E	E	5
sufS	SAOUHSC_00849	USA300HOU_RS04525	MW_RS04320	SAS_RS04210	SAR_RS04465	E	E	E	E	E	E	E	E	E	E	5
cysE	SAOUHSC_00510	USA300HOU_RS02785	MW_RS02680	SAS_RS02650	SAR_RS02770	E	E	E	E	E	E	E	E	E	E	5
cysS	SAOUHSC_00511	USA300HOU_RS02790	MW_RS02685	SAS_RS02655	SAR_RS02775	E	E	E	E	E	E	E	E	E	E	5
dgkB	SAOUHSC_02114	USA300HOU_RS10305	MW_RS10020	SAS_RS09890	SAR_RS10385	E	E	E	E	E	E	E	E	E	E	5
ddl	SAOUHSC_02318	USA300HOU_RS11245	MW_RS10940	SAS_RS10805	SAR_RS11310	E	E	E	E	E	E	E	E	E	E	5
def_1	SAOUHSC_01038	USA300HOU_RS05445	MW_RS05235	SAS_RS05435	SAR_RS05430	E	E	E	E	E	E	E	E	E	E	5
engA	SAOUHSC_01492	USA300HOU_RS07545	MW_RS07325	SAS_RS07520	SAR_RS07590	E	E	E	E	E	E	E	E	E	E	5
der	SAOUHSC_01700	USA300HOU_RS08510	MW_RS08265	SAS_RS08140	SAR_RS08565	E	E	E	E	E	E	E	E	E	E	5
divlB	SAOUHSC_01148	USA300HOU_RS05950	MW_RS05745	SAS_RS05945	SAR_RS05925	E	E	E	E	E	E	E	E	E	E	5
divlC	SAOUHSC_00482	USA300HOU_RS02600	MW_RS02480	SAS_RS02450	SAR_RS02570	E	E	E	E	E	E	E	E	E	E	5
dnaA	SAOUHSC_00001	USA300HOU_RS00005	MW_RS00005	SAS_RS00005	SAR_RS00005	E	E	E	E	E	E	E	E	E	E	5
dnaB	SAOUHSC_01792	USA300HOU_RS08930	MW_RS08690	SAS_RS08565	SAR_RS09025	E	E	E	E	E	E	E	E	E	E	5
dnaC_1	SAOUHSC_00018	USA300HOU_RS00080	MW_RS00080	SAS_RS00080	SAR_RS00080	E	E	E	E	E	E	E	E	E	E	5
dnaD_1	SAOUHSC_01470	USA300HOU_RS07435	MW_RS07215	SAS_RS07410	SAR_RS07485	E	E	E	E	E	E	E	E	E	E	5
dnaE	SAOUHSC_01811	USA300HOU_RS09030	MW_RS08780	SAS_RS08655	SAR_RS09115	E	E	E	E	E	E	E	E	E	E	5
dnaG	SAOUHSC_01663	USA300HOU_RS08335	MW_RS08095	SAS_RS07970	SAR_RS08395	E	E	E	E	E	E	E	E	E	E	5
dnaI	SAOUHSC_01791	USA300HOU_RS08925	MW_RS08685	SAS_RS08560	SAR_RS09020	E	E	E	E	E	E	E	E	E	E	5
dnaN	SAOUHSC_00002	USA300HOU_RS00010	MW_RS00010	SAS_RS00010	SAR_RS00010	E	E	E	E	E	E	E	E	E	E	5
dnaX	SAOUHSC_00442	USA300HOU_RS02415	MW_RS02295	SAS_RS02265	SAR_RS02380	E	E	E	E	E	E	E	E	E	E	5
holB	SAOUHSC_00454	USA300HOU_RS02470	MW_RS02350	SAS_RS02320	SAR_RS02440	E	E	E	E	E	E	E	E	E	E	5
eno	SAOUHSC_00799	USA300HOU_RS04205	MW_RS04025	SAS_RS03995	SAR_RS04245	E	E	E	E	E	E	E	E	E	E	5
fabD	SAOUHSC_01198	USA300HOU_RS06180	MW_RS05975	SAS_RS06175	SAR_RS06155	E	E	E	E	E	E	E	E	E	E	5
fabG	SAOUHSC_01199	USA300HOU_RS06185	MW_RS05980	SAS_RS06180	SAR_RS06160	E	E	E	E	E	E	E	E	E	E	5
fabH	SAOUHSC_00920	USA300HOU_RS04875	MW_RS04660	SAS_RS04550	SAR_RS04810	E	E	E	E	E	E	E	E	E	E	5
fabI	SAOUHSC_00947	USA300HOU_RS05010	MW_RS04795	SAS_RS04685	SAR_RS04970	E	E	E	E	E	E	E	E	E	E	5
femB	SAOUHSC_01374	USA300HOU_RS07000	MW_RS06775	SAS_RS06970	SAR_RS07085	E	E	E	E	E	E	E	E	E	E	5
fmhB	SAOUHSC_02527	USA300HOU_RS12240	MW_RS11845	SAS_RS11710	SAR_RS12265	E	E	E	E	E	E	E	E	E	E	5
ffh	SAOUHSC_01207	USA300HOU_RS06220	MW_RS06015	SAS_RS06215	SAR_RS06195	E	E	E	E	E	E	E	E	E	E	5
fni	SAOUHSC_02623	USA300HOU_RS12690	MW_RS12285	SAS_RS12150	SAR_RS12715	E	E	E	E	E	E	E	E	E	E	5
folE2	SAOUHSC_00549	USA300HOU_RS02970	MW_RS02865	SAS_RS02835	SAR_RS02950	E	E	E	E	E	E	E	E	E	E	5
folK	SAOUHSC_00491	USA300HOU_RS02645	MW_RS02525	SAS_RS02495	SAR_RS02615	E	E	E	E	E	E	E	E	E	E	5
folP	SAOUHSC_00489	USA300HOU_RS02635	MW_RS02515	SAS_RS02485	SAR_RS02605	E	E	E	E	E	E	E	E	E	E	5
folC	SAOUHSC_01766	USA300HOU_RS08805	MW_RS08565	SAS_RS08440	SAR_RS08900	E	E	E	E	E	E	E	E	E	E	5
frr	SAOUHSC_01236	USA300HOU_RS06345	MW_RS06140	SAS_RS06340	SAR_RS06320	E	E	E	E	E	E	E	E	E	E	5
ftsA	SAOUHSC_01149	USA300HOU_RS05955	MW_RS05750	SAS_RS05950	SAR_RS05930	E	E	E	E	E	E	E	E	E	E	5
ftsW	SAOUHSC_01063	USA300HOU_RS05555	MW_RS05345	SAS_RS05545	SAR_RS05540	E	E	E	E	E	E	E	E	E	E	5
ftsY	SAOUHSC_01205	USA300HOU_RS06210	MW_RS06005	SAS_RS06205	SAR_RS06185	E	E	E	E	E	E	E	E	E	E	5
ftsZ	SAOUHSC_01150	USA300HOU_RS05960	MW_RS05755	SAS_RS05955	SAR_RS05935	E	E	E	E	E	E	E	E	E	E	5
fusA	SAOUHSC_00529	USA300HOU_RS02875	MW_RS02770	SAS_RS02740	SAR_RS02860	E	E	E	E	E	E	E	E	E	E	5
mvaK1	SAOUHSC_00577	USA300HOU_RS03085	MW_RS02980	SAS_RS02950	SAR_RS03065	E	E	E	E	E	E	E	E	E	E	5
gapA	SAOUHSC_00795	USA300HOU_RS04185	MW_RS04005	SAS_RS03975	SAR_RS04225	E	E	E	E	E	E	E	E	E	E	5
gatA	SAOUHSC_02117	USA300HOU_RS10320	MW_RS10035	SAS_RS09905	SAR_RS10400	E	E	E	E	E	E	E	E	E	E	5
gatB_1	SAOUHSC_02116	USA300HOU_RS10315	MW_RS10030	SAS_RS09900	SAR_RS10395	E	E	E	E	E	E	E	E	E	E	5
glmS	SAOUHSC_02399	USA300HOU_RS11625	MW_RS11295	SAS_RS11160	SAR_RS11680	E	E	E	E	E	E	E	E	E	E	5
glmU	SAOUHSC_00471	USA300HOU_RS02555	MW_RS02435	SAS_RS02405	SAR_RS02525	E	E	E	E	E	E	E	E	E	E	5
glnA	SAOUHSC_01287	USA300HOU_RS06590	MW_RS06385	SAS_RS06585	SAR_RS06565	E	E	E	E	E	E	E	E	E	E	5
gltX	SAOUHSC_00509	USA300HOU_RS02780	MW_RS02675	SAS_RS02645	SAR_RS02765	E	E	E	E	E	E	E	E	E	E	5
glyS	SAOUHSC_01666	USA300HOU_RS08350	MW_RS08110	SAS_RS07985	SAR_RS08410	E	E	E	E	E	E	E	E	E	E	5
gmk	SAOUHSC_01176	USA300HOU_RS06075	MW_RS05870	SAS_RS06070	SAR_RS06050	E	E	E	E	E	E	E	E	E	E	5
gnd	SAOUHSC_01605	USA300HOU_RS08075	MW_RS07835	SAS_RS07710	SAR_RS08135	E	E	E	E	E	E	E	E	E	E	5
gph_2	SAOUHSC_01701	USA300HOU_RS08515	MW_RS08270	SAS_RS08145	SAR_RS08570	E	E	E	E	E	E	E	E	E	E	5
groEL	SAOUHSC_02254	USA300HOU_RS10925	MW_RS10625	SAS_RS10490	SAR_RS10995	E	E	E	E	E	E	E	E	E	E	5
group_0135	SAOUHSC_00659	USA300HOU_RS03530	MW_RS03345	SAS_RS03315	SAR_RS03400	E	E	E	E	E	E	E	E	E	E	5
group_0429	SAOUHSC_01756	USA300HOU_RS08755	MW_RS08515	SAS_RS08390	SAR_RS08820	E	E	E	E	E	E	E	E	E	E	5
group_0329	SAOUHSC_01477	USA300HOU_RS07470	MW_RS07250	SAS_RS07445	SAR_RS07520	E	E	E	E	E	E	E	E	E	E	5
mvaK2	SAOUHSC_00579	USA300HOU_RS03095	MW_RS02990	SAS_RS02960	SAR_RS03075	E	E	E	E	E	E	E	E	E	E	5
holA	SAOUHSC_01690	USA300HOU_RS08460	MW_RS08215	SAS_RS08090	SAR_RS08515	E	E	E	E	E	E	E	E	E	E	5
mpsB	SAOUHSC_00413	USA300HOU_RS02280	MW_RS02160	SAS_RS02130	SAR_RS02245	E	E	E	E	E	E	E	E	E	E	5
gyrA	SAOUHSC_00006	USA300HOU_RS00030	MW_RS00030	SAS_RS00030	SAR_RS00030	E	E	E	E	E	E	E	E	E	E	5
gyrB	SAOUHSC_00005	USA300HOU_RS00025	MW_RS00025	SAS_RS00025	SAR_RS00025	E	E	E	E	E	E	E	E	E	E	5
hemA	SAOUHSC_01776	USA300HOU_RS08855	MW_RS08615	SAS_RS08490	SAR_RS08950	E	E	E	E	E	E	E	E	E	E	5
hemC	SAOUHSC_01774	USA300HOU_RS08845	MW_RS08605	SAS_RS08480	SAR_RS08940	E	E	E	E	E	E	E	E	E	E	5
hepT	SAOUHSC_01486	USA300HOU_RS07515	MW_RS07295	SAS_RS07490	SAR_RS07560	E	E	E	E	E	E	E	E	E	E	5
hisS	SAOUHSC_01738	USA300HOU_RS08680	MW_RS08440	SAS_RS08315	SAR_RS08745	E	E	E	E	E	E	E	E	E	E	5
ileS	SAOUHSC_01159	USA300HOU_RS05995	MW_RS05790	SAS_RS05990	SAR_RS05970	E	E	E	E	E	E	E	E	E	E	5
infB	SAOUHSC_01246	USA300HOU_RS06395	MW_RS06190	SAS_RS06390	SAR_RS06370	E	E	E	E	E	E	E	E	E	E	5
iscS	SAOUHSC_01727	USA300HOU_RS08635	MW_RS08395	SAS_RS08270	SAR_RS08700	E	E	E	E	E	E	E	E	E	E	5
leuS	SAOUHSC_01875	USA300HOU_RS09335	MW_RS09095	SAS_RS08970	SAR_RS09455	E	E	E	E	E	E	E	E	E	E	5
ligA	SAOUHSC_02122	USA300HOU_RS10340	MW_RS10055	SAS_RS09925	SAR_RS10420	E	E	E	E	E	E	E	E	E	E	5
lysS	SAOUHSC_00493	USA300HOU_RS02655	MW_RS02535	SAS_RS02505	SAR_RS02625	E	E	E	E	E	E	E	E	E	E	5
map_1	SAOUHSC_02102	USA300HOU_RS10240	MW_RS09950	SAS_RS09825	SAR_RS10325	E	E	E	E	E	E	E	E	E	E	5
menA	SAOUHSC_00980	USA300HOU_RS05180	MW_RS04970	SAS_RS05170	SAR_RS05155	E	E	E	E	E	E	E	E	E	E	5
metS	SAOUHSC_00461	USA300HOU_RS02505	MW_RS02385	SAS_RS02355	SAR_RS02475	E	E	E	E	E	E	E	E	E	E	5
metK	SAOUHSC_01909	USA300HOU_RS09495	MW_RS09230	SAS_RS09105	SAR_RS09595	E	E	E	E	E	E	E	E	E	E	5
mnmA_A	SAOUHSC_01726	USA300HOU_RS08630	MW_RS08390	SAS_RS08265	SAR_RS08695	E	E	E	E	E	E	E	E	E	E	5
mraY	SAOUHSC_01146	USA300HOU_RS05940	MW_RS05735	SAS_RS05935	SAR_RS05915	E	E	E	E	E	E	E	E	E	E	5
murB	SAOUHSC_00752	USA300HOU_RS03995	MW_RS03815	SAS_RS03785	SAR_RS04030	E	E	E	E	E	E	E	E	E	E	5
murC	SAOUHSC_01856	USA300HOU_RS09245	MW_RS09005	SAS_RS08880	SAR_RS09335	E	E	E	E	E	E	E	E	E	E	5
murD	SAOUHSC_01147	USA300HOU_RS05945	MW_RS05740	SAS_RS05940	SAR_RS05920	E	E	E	E	E	E	E	E	E	E	5
murE	SAOUHSC_00954	USA300HOU_RS05045	MW_RS04830	SAS_RS04720	SAR_RS05015	E	E	E	E	E	E	E	E	E	E	5
murF	SAOUHSC_02317	USA300HOU_RS11240	MW_RS10935	SAS_RS10800	SAR_RS11305	E	E	E	E	E	E	E	E	E	E	5
murJ_1	SAOUHSC_01871	USA300HOU_RS09315	MW_RS09075	SAS_RS08950	SAR_RS09435	E	E	E	E	E	E	E	E	E	E	5
nadD	SAOUHSC_01697	USA300HOU_RS08495	MW_RS08250	SAS_RS08125	SAR_RS08550	E	E	E	E	E	E	E	E	E	E	5
nadE	SAOUHSC_02132	USA300HOU_RS10385	MW_RS10100	SAS_RS09970	SAR_RS10465	E	E	E	E	E	E	E	E	E	E	5
ppnK	SAOUHSC_00943	USA300HOU_RS04990	MW_RS04775	SAS_RS04665	SAR_RS04950	E	E	E	E	E	E	E	E	E	E	5
nrdE	SAOUHSC_00742	USA300HOU_RS03950	MW_RS03770	SAS_RS03740	SAR_RS03990	E	E	E	E	E	E	E	E	E	E	5
nrdF	SAOUHSC_00743	USA300HOU_RS03955	MW_RS03775	SAS_RS03745	SAR_RS03995	E	E	E	E	E	E	E	E	E	E	5
nrdI	SAOUHSC_00741	USA300HOU_RS03945	MW_RS03765	SAS_RS03735	SAR_RS03985	E	E	E	E	E	E	E	E	E	E	5
mpsA	SAOUHSC_00412	USA300HOU_RS02275	MW_RS02155	SAS_RS02125	SAR_RS02240	E	E	E	E	E	E	E	E	E	E	5
nusA	SAOUHSC_01243	USA300HOU_RS06380	MW_RS06175	SAS_RS06375	SAR_RS06355	E	E	E	E	E	E	E	E	E	E	5
obgE	SAOUHSC_01753	USA300HOU_RS08745	MW_RS08505	SAS_RS08380	SAR_RS08810	E	E	E	E	E	E	E	E	E	E	5
parC	SAOUHSC_01352	USA300HOU_RS06895	MW_RS06670	SAS_RS06865	SAR_RS06975	E	E	E	E	E	E	E	E	E	E	5
parE	SAOUHSC_01351	USA300HOU_RS06890	MW_RS06665	SAS_RS06860	SAR_RS06970	E	E	E	E	E	E	E	E	E	E	5
pbp1	SAOUHSC_01145	USA300HOU_RS05935	MW_RS05730	SAS_RS05930	SAR_RS05910	E	E	E	E	E	E	E	E	E	E	5
pfkA	SAOUHSC_01807	USA300HOU_RS09010	MW_RS08760	SAS_RS08635	SAR_RS09095	E	E	E	E	E	E	E	E	E	E	5
pgk	SAOUHSC_00796	USA300HOU_RS04190	MW_RS04010	SAS_RS03980	SAR_RS04230	E	E	E	E	E	E	E	E	E	E	5
pgsA	SAOUHSC_01260	USA300HOU_RS06465	MW_RS06260	SAS_RS06460	SAR_RS06440	E	E	E	E	E	E	E	E	E	E	5
pheS	SAOUHSC_01092	USA300HOU_RS05690	MW_RS05480	SAS_RS05680	SAR_RS05675	E	E	E	E	E	E	E	E	E	E	5
pheT_1	SAOUHSC_01093	USA300HOU_RS05695	MW_RS05485	SAS_RS05685	SAR_RS05680	E	E	E	E	E	E	E	E	E	E	5
plsC	SAOUHSC_01837	USA300HOU_RS09165	MW_RS08920	SAS_RS08795	SAR_RS09250	E	E	E	E	E	E	E	E	E	E	5
plsX	SAOUHSC_01197	USA300HOU_RS06175	MW_RS05970	SAS_RS06170	SAR_RS06150	E	E	E	E	E	E	E	E	E	E	5
plsY	SAOUHSC_01350	USA300HOU_RS06885	MW_RS06660	SAS_RS06855	SAR_RS06965	E	E	E	E	E	E	E	E	E	E	5
pncB	SAOUHSC_02133	USA300HOU_RS10390	MW_RS10105	SAS_RS09975	SAR_RS10470	E	E	E	E	E	E	E	E	E	E	5
polC_1	SAOUHSC_01241	USA300HOU_RS06370	MW_RS06165	SAS_RS06365	SAR_RS06345	E	E	E	E	E	E	E	E	E	E	5
pbp2	SAOUHSC_01467	USA300HOU_RS07420	MW_RS07200	SAS_RS07395	SAR_RS07470	E	E	E	E	E	E	E	E	E	E	5
ppaC	SAOUHSC_02140	USA300HOU_RS10425	MW_RS10140	SAS_RS10010	SAR_RS10505	E	E	E	E	E	E	E	E	E	E	5
prfA	SAOUHSC_02359	USA300HOU_RS11435	MW_RS11125	SAS_RS10990	SAR_RS11500	E	E	E	E	E	E	E	E	E	E	5
prfB	SAOUHSC_00771	USA300HOU_RS04080	MW_RS03900	SAS_RS03870	SAR_RS04115	E	E	E	E	E	E	E	E	E	E	5
priA	SAOUHSC_01179	USA300HOU_RS06090	MW_RS05885	SAS_RS06085	SAR_RS06065	E	E	E	E	E	E	E	E	E	E	5
proS	SAOUHSC_01240	USA300HOU_RS06365	MW_RS06160	SAS_RS06360	SAR_RS06340	E	E	E	E	E	E	E	E	E	E	5
prs	SAOUHSC_00472	USA300HOU_RS02560	MW_RS02440	SAS_RS02410	SAR_RS02530	E	E	E	E	E	E	E	E	E	E	5
eutD	SAOUHSC_00574	USA300HOU_RS03075	MW_RS02970	SAS_RS02940	SAR_RS03055	E	E	E	E	E	E	E	E	E	E	5
pth	SAOUHSC_00475	USA300HOU_RS02575	MW_RS02455	SAS_RS02425	SAR_RS02545	E	E	E	E	E	E	E	E	E	E	5
pykA	SAOUHSC_01806	USA300HOU_RS09005	MW_RS08755	SAS_RS08630	SAR_RS09090	E	E	E	E	E	E	E	E	E	E	5
pyrG	SAOUHSC_02368	USA300HOU_RS11480	MW_RS11170	SAS_RS11035	SAR_RS11550	E	E	E	E	E	E	E	E	E	E	5
pyrH	SAOUHSC_01235	USA300HOU_RS06340	MW_RS06135	SAS_RS06335	SAR_RS06315	E	E	E	E	E	E	E	E	E	E	5
rbgA	SAOUHSC_01214	USA300HOU_RS06255	MW_RS06050	SAS_RS06250	SAR_RS06230	E	E	E	E	E	E	E	E	E	E	5
relA	SAOUHSC_01742	USA300HOU_RS08695	MW_RS08455	SAS_RS08330	SAR_RS08760	E	E	E	E	E	E	E	E	E	E	5
ribC	SAOUHSC_01249	USA300HOU_RS06410	MW_RS06205	SAS_RS06405	SAR_RS06385	E	E	E	E	E	E	E	E	E	E	5
rnjA	SAOUHSC_01035	USA300HOU_RS05430	MW_RS05220	SAS_RS05420	SAR_RS05415	E	E	E	E	E	E	E	E	E	E	5
rnz	SAOUHSC_01598	USA300HOU_RS08040	MW_RS07800	SAS_RS07675	SAR_RS08090	E	E	E	E	E	E	E	E	E	E	5
cfxE	SAOUHSC_01189	USA300HOU_RS06140	MW_RS05935	SAS_RS06135	SAR_RS06115	E	E	E	E	E	E	E	E	E	E	5
rplB	SAOUHSC_02509	USA300HOU_RS12160	MW_RS11765	SAS_RS11630	SAR_RS12190	E	E	E	E	E	E	E	E	E	E	5
rplC	SAOUHSC_02512	USA300HOU_RS12175	MW_RS11780	SAS_RS11645	SAR_RS12205	E	E	E	E	E	E	E	E	E	E	5
rplD	SAOUHSC_02511	USA300HOU_RS12170	MW_RS11775	SAS_RS11640	SAR_RS12200	E	E	E	E	E	E	E	E	E	E	5
rplE	SAOUHSC_02500	USA300HOU_RS12115	MW_RS11720	SAS_RS11585	SAR_RS12145	E	E	E	E	E	E	E	E	E	E	5
rplF	SAOUHSC_02496	USA300HOU_RS12100	MW_RS11705	SAS_RS11570	SAR_RS12130	E	E	E	E	E	E	E	E	E	E	5
rplJ	SAOUHSC_00520	USA300HOU_RS02835	MW_RS02730	SAS_RS02700	SAR_RS02820	E	E	E	E	E	E	E	E	E	E	5
rplM	SAOUHSC_02478	USA300HOU_RS12015	MW_RS11620	SAS_RS11485	SAR_RS12035	E	E	E	E	E	E	E	E	E	E	5
rplP	SAOUHSC_02505	USA300HOU_RS12140	MW_RS11745	SAS_RS11610	SAR_RS12170	E	E	E	E	E	E	E	E	E	E	5
rplT	SAOUHSC_01784	USA300HOU_RS08895	MW_RS08655	SAS_RS08530	SAR_RS08990	E	E	E	E	E	E	E	E	E	E	5
rplV	SAOUHSC_02507	USA300HOU_RS12150	MW_RS11755	SAS_RS11620	SAR_RS12180	E	E	E	E	E	E	E	E	E	E	5
rplX	SAOUHSC_02501	USA300HOU_RS12120	MW_RS11725	SAS_RS11590	SAR_RS12150	E	E	E	E	E	E	E	E	E	E	5
rpmD	SAOUHSC_02493	USA300HOU_RS12085	MW_RS11690	SAS_RS11555	SAR_RS12115	E	E	E	E	E	E	E	E	E	E	5
rpoA	SAOUHSC_02485	USA300HOU_RS12045	MW_RS11650	SAS_RS11515	SAR_RS12075	E	E	E	E	E	E	E	E	E	E	5
rpoB	SAOUHSC_00524	USA300HOU_RS02850	MW_RS02745	SAS_RS02715	SAR_RS02835	E	E	E	E	E	E	E	E	E	E	5
rpoC	SAOUHSC_00525	USA300HOU_RS02855	MW_RS02750	SAS_RS02720	SAR_RS02840	E	E	E	E	E	E	E	E	E	E	5
rpsB	SAOUHSC_01232A	USA300HOU_RS06325	MW_RS06120	SAS_RS06320	SAR_RS06300	E	E	E	E	E	E	E	E	E	E	5
rpsC	SAOUHSC_02506	USA300HOU_RS12145	MW_RS11750	SAS_RS11615	SAR_RS12175	E	E	E	E	E	E	E	E	E	E	5
rpsE	SAOUHSC_02494	USA300HOU_RS12090	MW_RS11695	SAS_RS11560	SAR_RS12120	E	E	E	E	E	E	E	E	E	E	5
rpsF	SAOUHSC_00348	USA300HOU_RS01935	MW_RS01795	SAS_RS01765	SAR_RS01820	E	E	E	E	E	E	E	E	E	E	5
rpsJ	SAOUHSC_02512a	USA300HOU_RS12180	MW_RS11785	SAS_RS11650	SAR_RS12210	E	E	E	E	E	E	E	E	E	E	5
rpsK	SAOUHSC_02486	USA300HOU_RS12050	MW_RS11655	SAS_RS11520	SAR_RS12080	E	E	E	E	E	E	E	E	E	E	5
rpsL	SAOUHSC_00527	USA300HOU_RS02865	MW_RS02760	SAS_RS02730	SAR_RS02850	E	E	E	E	E	E	E	E	E	E	5
rpsM	SAOUHSC_02487	USA300HOU_RS12055	MW_RS11660	SAS_RS11525	SAR_RS12085	E	E	E	E	E	E	E	E	E	E	5
rpsS	SAOUHSC_02508	USA300HOU_RS12155	MW_RS11760	SAS_RS11625	SAR_RS12185	E	E	E	E	E	E	E	E	E	E	5
secA	SAOUHSC_00769	USA300HOU_RS04070	MW_RS03890	SAS_RS03860	SAR_RS04105	E	E	E	E	E	E	E	E	E	E	5
secY	SAOUHSC_02491	USA300HOU_RS12075	MW_RS11680	SAS_RS11545	SAR_RS12105	E	E	E	E	E	E	E	E	E	E	5
serS	SAOUHSC_00009	USA300HOU_RS00045	MW_RS00045	SAS_RS00045	SAR_RS00045	E	E	E	E	E	E	E	E	E	E	5
sigA	SAOUHSC_01662	USA300HOU_RS08330	MW_RS08090	SAS_RS07965	SAR_RS08390	E	E	E	E	E	E	E	E	E	E	5
smpB	SAOUHSC_00804	USA300HOU_RS04230	MW_RS04050	SAS_RS04020	SAR_RS04270	E	E	E	E	E	E	E	E	E	E	5
ssb	SAOUHSC_00349	USA300HOU_RS01940	MW_RS01800	SAS_RS01770	SAR_RS01825	E	E	E	E	E	E	E	E	E	E	5
sufD	SAOUHSC_00848	USA300HOU_RS04520	MW_RS04315	SAS_RS04205	SAR_RS04460	E	E	E	E	E	E	E	E	E	E	5
sufB	SAOUHSC_00851	USA300HOU_RS04535	MW_RS04330	SAS_RS04220	SAR_RS04475	E	E	E	E	E	E	E	E	E	E	5
sufC	SAOUHSC_00847	USA300HOU_RS04515	MW_RS04310	SAS_RS04200	SAR_RS04455	E	E	E	E	E	E	E	E	E	E	5
tarG	SAOUHSC_00642	USA300HOU_RS03455	MW_RS03270	SAS_RS03240	SAR_RS03325	E	E	E	E	E	E	E	E	E	E	5
tarH_1	SAOUHSC_00641	USA300HOU_RS03450	MW_RS03265	SAS_RS03235	SAR_RS03320	E	E	E	E	E	E	E	E	E	E	5
tarO	SAOUHSC_00762	USA300HOU_RS04040	MW_RS03860	SAS_RS03830	SAR_RS04075	E	E	E	E	E	E	E	E	E	E	5
tarB	SAOUHSC_00643	USA300HOU_RS03460	MW_RS03275	SAS_RS03245	SAR_RS03330	E	E	E	E	E	E	E	E	E	E	5
tarF_1	SAOUHSC_00223	USA300HOU_RS01320	MW_RS01215	SAS_RS01190	SAR_RS01250	E	E	E	E	E	E	E	E	E	E	5
mvaD	SAOUHSC_00578	USA300HOU_RS03090	MW_RS02985	SAS_RS02955	SAR_RS03070	E	E	E	E	E	E	E	E	E	E	5
thrS	SAOUHSC_01788	USA300HOU_RS08915	MW_RS08675	SAS_RS08550	SAR_RS09010	E	E	E	E	E	E	E	E	E	E	5
thyA	SAOUHSC_01435	USA300HOU_RS07295	MW_RS07070	SAS_RS07265	SAR_RS07355	E	E	E	E	E	E	E	E	E	E	5
tilS	SAOUHSC_00484	USA300HOU_RS02610	MW_RS02490	SAS_RS02460	SAR_RS02580	E	E	E	E	E	E	E	E	E	E	5
tkt	SAOUHSC_01337	USA300HOU_RS06830	MW_RS06600	SAS_RS06800	SAR_RS06900	E	E	E	E	E	E	E	E	E	E	5
tmk	SAOUHSC_00451	USA300HOU_RS02455	MW_RS02335	SAS_RS02305	SAR_RS02425	E	E	E	E	E	E	E	E	E	E	5
tpiA	SAOUHSC_00797	USA300HOU_RS04195	MW_RS04015	SAS_RS03985	SAR_RS04235	E	E	E	E	E	E	E	E	E	E	5
trmD	SAOUHSC_01210	USA300HOU_RS06235	MW_RS06030	SAS_RS06230	SAR_RS06210	E	E	E	E	E	E	E	E	E	E	5
trpS	SAOUHSC_00933	USA300HOU_RS04940	MW_RS04725	SAS_RS04615	SAR_RS04900	E	E	E	E	E	E	E	E	E	E	5
trxB	SAOUHSC_00785	USA300HOU_RS04135	MW_RS03955	SAS_RS03925	SAR_RS04175	E	E	E	E	E	E	E	E	E	E	5
tsaB	SAOUHSC_02279	USA300HOU_RS11045	MW_RS10745	SAS_RS10610	SAR_RS11110	E	E	E	E	E	E	E	E	E	E	5
gcp	SAOUHSC_02277	USA300HOU_RS11035	MW_RS10735	SAS_RS10600	SAR_RS11100	E	E	E	E	E	E	E	E	E	E	5
tsf	SAOUHSC_01234	USA300HOU_RS06335	MW_RS06130	SAS_RS06330	SAR_RS06310	E	E	E	E	E	E	E	E	E	E	5
tuf	SAOUHSC_00530	USA300HOU_RS02880	MW_RS02775	SAS_RS02745	SAR_RS02865	E	E	E	E	E	E	E	E	E	E	5
tyrS	SAOUHSC_01839	USA300HOU_RS09175	MW_RS08930	SAS_RS08805	SAR_RS09260	E	E	E	E	E	E	E	E	E	E	5
uppS	SAOUHSC_01237	USA300HOU_RS06350	MW_RS06145	SAS_RS06345	SAR_RS06325	E	E	E	E	E	E	E	E	E	E	5
valS	SAOUHSC_01767	USA300HOU_RS08810	MW_RS08570	SAS_RS08445	SAR_RS08905	E	E	E	E	E	E	E	E	E	E	5
walK	SAOUHSC_00021	USA300HOU_RS00105	MW_RS00105	SAS_RS00105	SAR_RS00105	E	E	E	E	E	E	E	E	E	E	5
walR	SAOUHSC_00020	USA300HOU_RS00100	MW_RS00100	SAS_RS00100	SAR_RS00100	E	E	E	E	E	E	E	E	E	E	5
ybeY	SAOUHSC_01672	USA300HOU_RS08375	MW_RS08135	SAS_RS08010	SAR_RS08435	E	E	E	E	E	E	E	E	E	E	5
cbf1	SAOUHSC_01973	USA300HOU_RS09840	MW_RS09555	SAS_RS09430	SAR_RS09930	E	E	E	E	E	E	E	E	E	E	5
yidC	SAOUHSC_02327	USA300HOU_RS11290	MW_RS10980	SAS_RS10845	SAR_RS11355	E	E	E	E	E	E	E	E	E	E	5
ywlC	SAOUHSC_02357	USA300HOU_RS11425	MW_RS11115	SAS_RS10980	SAR_RS11490	E	E	E	E	E	E	E	E	E	E	5
zwf	SAOUHSC_01599	USA300HOU_RS08045	MW_RS07805	SAS_RS07680	SAR_RS08095	E	E	E	E	E	E	E	E	E	E	5
bfmBAA	SAOUHSC_01613	USA300HOU_RS08110	MW_RS07870	SAS_RS07745	SAR_RS08170	NE	E	E	E	E	NE	E	E	E	E	4
clpX	SAOUHSC_01778	USA300HOU_RS08865	MW_RS08625	SAS_RS08500	SAR_RS08960	NE	E	E	E	E	NE	E	E	E	E	4
fabF	SAOUHSC_00921	USA300HOU_RS04880	MW_RS04665	SAS_RS04555	SAR_RS04815	E	E	U	E	E	E	E	U	E	E	4
fabZ	SAOUHSC_02336	USA300HOU_RS11335	MW_RS11025	SAS_RS10890	SAR_RS11400	E	E	E	E	U	E	E	E	E	U	4
femA	SAOUHSC_01373	USA300HOU_RS06995	MW_RS06770	SAS_RS06965	SAR_RS07080	E	E	E	E	U	E	E	E	U	E	4
fmt	SAOUHSC_01183	USA300HOU_RS06110	MW_RS05905	SAS_RS06105	SAR_RS06085	E	NE	E	E	E	E	NE	E	E	E	4
dfrA	SAOUHSC_01434	USA300HOU_RS07290	MW_RS07065	SAS_RS07260	SAR_RS07350	E	E	U	E	E	E	E	U	E	E	4
group_0272	SAOUHSC_01244	USA300HOU_RS06385	MW_RS06180	SAS_RS06380	SAR_RS06360	E	U	E	E	E	E	U	E	E	E	4
hemQ	SAOUHSC_00573	USA300HOU_RS03070	MW_RS02965	SAS_RS02935	SAR_RS03050	E	E	U	E	E	E	E	U	E	E	4
hemD	SAOUHSC_01773	USA300HOU_RS08840	MW_RS08600	SAS_RS08475	SAR_RS08935	U	E	E	E	E	U	E	E	E	E	4
hemB	SAOUHSC_01772	USA300HOU_RS08835	MW_RS08595	SAS_RS08470	SAR_RS08930	U	E	E	E	E	U	E	E	E	E	4
hprK	SAOUHSC_00781	USA300HOU_RS04115	MW_RS03935	SAS_RS03905	SAR_RS04155	E	U	E	E	E	E	U	E	E	E	4
hup	SAOUHSC_01490	USA300HOU_RS07535	MW_RS07315	SAS_RS07510	SAR_RS07580	U	E	E	E	E	U	E	E	E	E	4
infA	SAOUHSC_02489	USA300HOU_RS12065	MW_RS11670	SAS_RS11535	SAR_RS12095	E	S	E	E	E	E	S	E	E	E	4
infC	SAOUHSC_01786	USA300HOU_RS08905	MW_RS08665	SAS_RS08540	SAR_RS09000	E	E	U	E	E	E	E	U	E	E	4
lipL	SAOUHSC_00575	USA300HOU_RS03080	MW_RS02975	SAS_RS02945	SAR_RS03060	NE	E	E	E	E	NE	E	E	E	E	4
murG	SAOUHSC_01424	USA300HOU_RS07245	MW_RS07015	SAS_RS07210	SAR_RS07300	E	E	U	E	E	E	E	U	E	E	4
bmfBB	SAOUHSC_01611	USA300HOU_RS08100	MW_RS07860	SAS_RS07735	SAR_RS08160	U	E	E	E	E	U	E	E	E	E	4
pgi	SAOUHSC_00900	USA300HOU_RS04775	MW_RS04560	SAS_RS04450	SAR_RS04705	E	E	E	E	U	E	E	E	E	U	4
rplL_1	SAOUHSC_00521	USA300HOU_RS02840	MW_RS02735	SAS_RS02705	SAR_RS02825	E	U	E	E	E	E	U	E	E	E	4
rpmA	SAOUHSC_01755	USA300HOU_RS08750	MW_RS08510	SAS_RS08385	SAR_RS08815	E	E	U	E	E	E	E	U	E	E	4
rpmE2	SAOUHSC_02361	USA300HOU_RS11445	MW_RS11135	SAS_RS11000	SAR_RS11515	E	E	U	E	E	E	E	U	E	E	4
rpsP	SAOUHSC_01208	USA300HOU_RS06225	MW_RS06020	SAS_RS06220	SAR_RS06200	E	E	U	E	E	E	E	U	E	E	4
rpsR	SAOUHSC_00350	USA300HOU_RS01945	MW_RS01805	SAS_RS01775	SAR_RS01830	E	E	E	E	U	E	E	E	E	U	4
rsgA	SAOUHSC_01188	USA300HOU_RS06135	MW_RS05930	SAS_RS06130	SAR_RS06110	U	E	E	E	E	U	E	E	E	E	4
spsB	SAOUHSC_00903	USA300HOU_RS04790	MW_RS04575	SAS_RS04465	SAR_RS04720	E	E	U	E	E	E	E	U	E	E	4
spxA	SAOUHSC_00934	USA300HOU_RS04945	MW_RS04730	SAS_RS04620	SAR_RS04905	E	E	E	E	U	E	E	E	E	U	4
srkA	SAOUHSC_01866	USA300HOU_RS09290	MW_RS09050	SAS_RS08925	SAR_RS09410	U	E	E	E	E	U	E	E	E	E	4
tarD	SAOUHSC_00645	USA300HOU_RS03470	MW_RS03285	SAS_RS03255	SAR_RS03340	E	E	U	E	E	E	E	U	E	E	4
tarJ	SAOUHSC_00226	USA300HOU_RS01330	MW_RS01225	SAS_RS01200	SAR_RS01260	E	E	E	U	E	E	E	E	U	E	4
trmK	SAOUHSC_01661	USA300HOU_RS08325	MW_RS08085	SAS_RS07960	SAR_RS08385	E	E	E	U	E	E	E	E	U	E	4
trxA_1	SAOUHSC_01100	USA300HOU_RS05725	MW_RS05515	SAS_RS05715	SAR_RS05710	E	U	E	E	E	E	U	E	E	E	4
addA	SAOUHSC_00905	USA300HOU_RS04800	MW_RS04585	SAS_RS04475	SAR_RS04730	E	E	U	NE	E	E	E	U	NE	E	3
addB	SAOUHSC_00904	USA300HOU_RS04795	MW_RS04580	SAS_RS04470	SAR_RS04725	E	E	U	NE	E	E	E	U	NE	E	3
coaD	SAOUHSC_01075	USA300HOU_RS05615	MW_RS05405	SAS_RS05605	SAR_RS05600	U	E	U	E	E	U	E	U	E	E	3
gatC_1	SAOUHSC_02118	USA300HOU_RS10325	MW_RS10040	SAS_RS09910	SAR_RS10405	E	E	U	U	E	E	E	U	U	E	3
greA	SAOUHSC_01714	USA300HOU_RS08575	MW_RS08330	SAS_RS08205	SAR_RS08640	E	NE	U	E	E	E	NE	U	E	E	3
groES	SAOUHSC_02255	USA300HOU_RS10930	MW_RS10630	SAS_RS10495	SAR_RS11000	U	E	E	E	U	U	E	E	E	U	3
group_0434	SAOUHSC_01782	USA300HOU_RS08885	MW_RS08645	SAS_RS08520	SAR_RS08980	NE	E	E	E	U	NE	E	E	E	U	3
hemY	SAOUHSC_01960	USA300HOU_RS09785	MW_RS09500	SAS_RS09375	SAR_RS09875	NE	E	NE	NE	E	NE	E	E	U	E	3
ilvE	SAOUHSC_00536	USA300HOU_RS02910	MW_RS02805	SAS_RS02775	SAR_RS02895	NE	E	E	E	NE	NE	E	E	E	NE	3
lexA_2	SAOUHSC_02235		MW_RS10545	SAS_RS10410		E		E	E		E		E	E		3
ltaS	SAOUHSC_00728	USA300HOU_RS03880	MW_RS03695	SAS_RS03665	SAR_RS03920	E	E	NE	NE	E	E	E	NE	NE	E	3
mnhD_1	SAOUHSC_00886	USA300HOU_RS04705	MW_RS04495	SAS_RS04385	SAR_RS04640	E	NE	NE	E	E	E	NE	U	E	E	3
rplR	SAOUHSC_02495	USA300HOU_RS12095	MW_RS11700	SAS_RS11565	SAR_RS12125	U	E	E	E	U	U	E	E	E	U	3
rpmC	SAOUHSC_02504	USA300HOU_RS12135	MW_RS11740	SAS_RS11605	SAR_RS12165	U	U	E	E	E	U	U	E	E	E	3
rpsG	SAOUHSC_00528	USA300HOU_RS02870	MW_RS02765	SAS_RS02735	SAR_RS02855	E	E	U	E	U	E	E	U	E	U	3
rpsU	SAOUHSC_01678	USA300HOU_RS08400	MW_RS08160	SAS_RS08035	SAR_RS08460	E	E	U	E	U	E	E	U	E	U	3
thiN	SAOUHSC_01190	USA300HOU_RS06145	MW_RS05940	SAS_RS06140	SAR_RS06120	U	E	U	E	E	U	E	U	E	E	3
citB	SAOUHSC_01347	USA300HOU_RS06870	MW_RS06645	SAS_RS06840	SAR_RS06950	NE	E	E	NE	NE	NE	E	E	NE	NE	2
bfmBAB	SAOUHSC_01612	USA300HOU_RS08105	MW_RS07865	SAS_RS07740	SAR_RS08165	NE	E	E	E	E	NE	E	U	U	E	2
dltA	SAOUHSC_00869	USA300HOU_RS04620	MW_RS04410	SAS_RS04300	SAR_RS04555	E	E	NE	NE	NE	E	E	U	NE	NE	2
cbiO_2	SAOUHSC_02482	USA300HOU_RS12030	MW_RS11635	SAS_RS11500	SAR_RS12050	NE	NE	NE	E	E	U	NE	U	E	E	2
gpsA	SAOUHSC_01491	USA300HOU_RS07540	MW_RS07320	SAS_RS07515	SAR_RS07585	E	NE	NE	NE	E	E	NE	U	U	E	2
lpdA	SAOUHSC_01614	USA300HOU_RS08115	MW_RS07875	SAS_RS07750	SAR_RS08175	NE	E	E	E	E	NE	E	U	U	E	2
group_0543	SAOUHSC_02075	USA300HOU_RS07900				E	E				E	E				2
guaA	SAOUHSC_00375	USA300HOU_RS02070	MW_RS01925	SAS_RS01895	SAR_RS02060	NE	NE	E	E	E	NE	NE	E	U	E	2
hemE	SAOUHSC_01962	USA300HOU_RS09795	MW_RS09510	SAS_RS09385	SAR_RS09885	E	E	E	NE	E	U	U	E	NE	E	2
citC	SAOUHSC_01801	USA300HOU_RS08980	MW_RS08740	SAS_RS08615	SAR_RS09075	NE	E	E	NE	NE	NE	E	E	NE	NE	2
mnhA_1	SAOUHSC_00889	USA300HOU_RS04720	MW_RS04510	SAS_RS04400	SAR_RS04655	E	NE	NE	NE	E	E	NE	U	U	E	2
mnhC_1	SAOUHSC_00887	USA300HOU_RS04710	MW_RS04500	SAS_RS04390	SAR_RS04645	E	NE	NE	NE	E	E	NE	U	U	E	2
murT	SAOUHSC_02107	USA300HOU_RS10270	MW_RS09985	SAS_RS09855	SAR_RS10350	E	E	E	E	NE	E	E	U	U	NE	2
rplS	SAOUHSC_01211	USA300HOU_RS06240	MW_RS06035	SAS_RS06235	SAR_RS06215	U	E	U	E	U	U	E	U	E	U	2
rpsO	SAOUHSC_01250	USA300HOU_RS06415	MW_RS06210	SAS_RS06410	SAR_RS06390	U	U	E	E	U	U	U	E	E	U	2
tarA	SAOUHSC_00640	USA300HOU_RS03445	MW_RS03260	SAS_RS03230	SAR_RS03315	E	E	E	E	NE	U	U	E	E	NE	2
group_0884		USA300HOU_RS04240					E					E				1
sagB	SAOUHSC_01895	USA300HOU_RS09425	MW_RS09170	SAS_RS09045	SAR_RS09530	NE	NE	NE	NE	E	NE	NE	U	NE	E	1
atpD_1	SAOUHSC_02341	USA300HOU_RS11360	MW_RS11050	SAS_RS10915	SAR_RS11425	NE	NE	NE	E	NE	U	NE	U	E	U	1
atpE	SAOUHSC_02349	USA300HOU_RS11385	MW_RS11075	SAS_RS10940	SAR_RS11450	U	NE	NE	E	E	U	NE	U	U	E	1
carA	SAOUHSC_01169	USA300HOU_RS06040	MW_RS05835	SAS_RS06035	SAR_RS06015	E	NE	U	E	NE	E	NE	U	U	NE	1
clpP_1	SAOUHSC_00790	USA300HOU_RS10665	MW_RS03985	SAS_RS03955	SAR_RS10750	NE	S	U	E	E	NE	S	U	E	U	1
cshA	SAOUHSC_02316	USA300HOU_RS11235	MW_RS10930	SAS_RS10795	SAR_RS11300	E	NE	NE	NE	NE	E	NE	U	U	NE	1
dltC	SAOUHSC_00871	USA300HOU_RS04630	MW_RS04420	SAS_RS04310	SAR_RS04565	E	NE	NE	NE	NE	E	U	NE	U	U	1
dnaJ	SAOUHSC_01682	USA300HOU_RS08420	MW_RS08180	SAS_RS08055	SAR_RS08480	NE	NE	NE	E	NE	NE	NE	U	E	NE	1
dnaK	SAOUHSC_01683	USA300HOU_RS08425	MW_RS08185	SAS_RS08060	SAR_RS08485	NE	NE	NE	E	NE	NE	NE	U	E	U	1
fbaA	SAOUHSC_02366	USA300HOU_RS11470	MW_RS11160	SAS_RS11025	SAR_RS11540	U	NE	U	E	NE	U	NE	U	E	U	1
gdpP	SAOUHSC_00015	USA300HOU_RS00070	MW_RS00070	SAS_RS00070	SAR_RS00070	NE	NE	NE	NE	E	NE	NE	U	NE	E	1
pgm	SAOUHSC_00798	USA300HOU_RS04200	MW_RS04020	SAS_RS03990	SAR_RS04240	U	NE	NE	NE	E	U	NE	U	U	E	1
group_1140					SAR_RS01845					E					E	1
group_1243					SAR_RS07985					E					E	1
group_0999			MW_RS04065					E					E			1
group_0887		USA300HOU_RS04440					E					E				1
group_0168	SAOUHSC_00788	USA300HOU_RS04150	MW_RS03970	SAS_RS03940	SAR_RS04185	NE	U	NE	E	NE	U	U	NE	E	NE	1
pmtD	SAOUHSC_02151	USA300HOU_RS10480	MW_RS10195	SAS_RS10065	SAR_RS10560	E	NE	NE	NE	NE	E	NE	NE	NE	NE	1
dltD	SAOUHSC_00872	USA300HOU_RS04635	MW_RS04425	SAS_RS04315	SAR_RS04570	E	U	U	NE	NE	E	U	U	NE	NE	1
group_0487	SAOUHSC_02004	USA300HOU_RS10130	MW_RS09840	SAS_RS09715	SAR_RS10215	NE	E	NE	E	NE	NE	E	U	U	NE	1
group_0659	SAOUHSC_02422	USA300HOU_RS11750	MW_RS11415	SAS_RS11280	SAR_RS11805	NE	E	NE	NE	NE	NE	E	U	NE	NE	1
grpE	SAOUHSC_01684	USA300HOU_RS08430	MW_RS08190	SAS_RS08065	SAR_RS08490	NE	NE	NE	E	NE	U	NE	U	E	U	1
gtaB	SAOUHSC_02801	USA300HOU_RS13545	MW_RS13125	SAS_RS12990	SAR_RS13535	NE	E	NE	NE	NE	NE	E	NE	NE	NE	1
hemH	SAOUHSC_01961	USA300HOU_RS09790	MW_RS09505	SAS_RS09380	SAR_RS09880	E	E	U	NE	E	U	U	U	U	E	1
lysP_1	SAOUHSC_01787	USA300HOU_RS08910	MW_RS08670	SAS_RS08545	SAR_RS09005	E	NE	NE	NE	NE	E	NE	NE	NE	NE	1
mnhB_1	SAOUHSC_00888	USA300HOU_RS04715	MW_RS04505	SAS_RS04395	SAR_RS04650	U	U	NE	NE	E	U	NE	U	NE	E	1
mnhE_1	SAOUHSC_00885	USA300HOU_RS04700	MW_RS04490	SAS_RS04380	SAR_RS04635	E	NE	NE	E	U	E	NE	U	U	U	1
mnhF_1	SAOUHSC_00884	USA300HOU_RS04695	MW_RS04485	SAS_RS04375	SAR_RS04630	NE	NE	NE	NE	E	U	NE	U	NE	E	1
mnmA_B	SAOUHSC_01726					E					E					1
dltB	SAOUHSC_00870	USA300HOU_RS04625	MW_RS04415	SAS_RS04305	SAR_RS04560	E	NE	NE	NE	NE	E	NE	U	NE	NE	1
pcrA	SAOUHSC_02123	USA300HOU_RS10345	MW_RS10060	SAS_RS09930	SAR_RS10425	NE	NE	NE	E	NE	NE	NE	U	E	NE	1
pdxS	SAOUHSC_00499	USA300HOU_RS02730	MW_RS02625	SAS_RS02595	SAR_RS02710	NE	NE	E	NE	NE	NE	NE	E	NE	NE	1
pezA			MW_RS07690					E					E			1
pgcA	SAOUHSC_02793	USA300HOU_RS13500	MW_RS13085	SAS_RS12950	SAR_RS13520	NE	E	NE	NE	NE	NE	E	NE	NE	NE	1
rnjB	SAOUHSC_01252	USA300HOU_RS06425	MW_RS06220	SAS_RS06420	SAR_RS06400	NE	NE	NE	E	E	NE	NE	U	U	E	1
rny	SAOUHSC_01263	USA300HOU_RS06480	MW_RS06275	SAS_RS06475	SAR_RS06455	E	NE	E	NE	U	E	U	U	NE	U	1
rplA	SAOUHSC_00519	USA300HOU_RS02830	MW_RS02725	SAS_RS02695	SAR_RS02815	E	NE	NE	NE	NE	E	NE	U	U	U	1
rpmJ	SAOUHSC_02488	USA300HOU_RS12060	MW_RS11665	SAS_RS11530	SAR_RS12090	U	E	U	U	U	U	E	U	U	U	1
ksgA	SAOUHSC_00464	USA300HOU_RS02520	MW_RS02400	SAS_RS02370	SAR_RS02490	NE	NE	NE	E	NE	NE	U	U	E	NE	1
sbcD	SAOUHSC_01341	USA300HOU_RS06850	MW_RS06620	SAS_RS06820	SAR_RS06920	NE	NE	NE	NE	E	NE	NE	U	NE	E	1
slyA_2	SAOUHSC_02961	USA300HOU_RS14285	MW_RS13840	SAS_RS13705	SAR_RS14245	NE	S	E	NE	NE	NE	S	E	NE	U	1
smc_1	SAOUHSC_01204	USA300HOU_RS06205	MW_RS06000	SAS_RS06200	SAR_RS06180	U	NE	U	E	E	U	NE	U	U	E	1
topA	SAOUHSC_01222	USA300HOU_RS06290	MW_RS06085	SAS_RS06285	SAR_RS06265	NE	U	NE	E	E	NE	U	NE	U	E	1
ugtP	SAOUHSC_00953	USA300HOU_RS05040	MW_RS04825	SAS_RS04715	SAR_RS05010	NE	E	NE	NE	NE	U	E	NE	NE	U	1
xerC	SAOUHSC_01224	USA300HOU_RS06300	MW_RS06095	SAS_RS06295	SAR_RS06275	E	NE	NE	NE	NE	E	NE	U	U	U	1
xseA	SAOUHSC_01620	USA300HOU_RS08140	MW_RS07900	SAS_RS07775	SAR_RS08200	NE	NE	NE	NE	E	U	NE	U	U	E	1
pmtC	SAOUHSC_02152	USA300HOU_RS10485	MW_RS10200	SAS_RS10070	SAR_RS10565	E	NE	NE	NE	NE	E	NE	NE	NE	NE	1
ackA	SAOUHSC_01820	USA300HOU_RS09075	MW_RS08830	SAS_RS08705	SAR_RS09160	E	E	E	E	NE	U	U	U	U	U	0
carB	SAOUHSC_01170	USA300HOU_RS06045	MW_RS05840	SAS_RS06040	SAR_RS06020	E	E	E	E	NE	U	U	U	U	U	0
cdaA	SAOUHSC_02407	USA300HOU_RS11665	MW_RS11335	SAS_RS11200	SAR_RS11725	NE	E	U	U	U	U	U	U	U	U	0
cmk	SAOUHSC_01496	USA300HOU_RS07570	MW_RS07340	SAS_RS07535	SAR_RS07615	E	E	NE	E	E	U	U	U	U	U	0
gatD_1	SAOUHSC_02106	USA300HOU_RS10265	MW_RS09980	SAS_RS09850	SAR_RS10345	E	E	U	E	NE	U	U	U	U	U	0
sucC	SAOUHSC_01216	USA300HOU_RS06265	MW_RS06060	SAS_RS06260	SAR_RS06240	NE	E	NE	E	NE	U	U	U	U	U	0
cbiO_1	SAOUHSC_02483	USA300HOU_RS12035	MW_RS11640	SAS_RS11505	SAR_RS12055	NE	NE	U	E	E	NE	U	U	U	U	0
ecfT	SAOUHSC_02481	USA300HOU_RS12025	MW_RS11630	SAS_RS11495	SAR_RS12045	NE	NE	NE	E	E	U	U	U	U	U	0
engB	SAOUHSC_01777	USA300HOU_RS08860	MW_RS08620	SAS_RS08495	SAR_RS08955	E	E	NE	E	E	U	U	U	U	U	0
era	SAOUHSC_01668	USA300HOU_RS08360	MW_RS08120	SAS_RS07995	SAR_RS08420	NE	E	E	E	NE	U	U	U	U	U	0
folB	SAOUHSC_00490	USA300HOU_RS02640	MW_RS02520	SAS_RS02490	SAR_RS02610	U	NE	U	E	E	U	U	U	U	U	0
ftsL	SAOUHSC_01144	USA300HOU_RS05930	MW_RS05725	SAS_RS05925	SAR_RS05905	E	E	NE	U	E	U	U	U	U	U	0
group_0426	SAOUHSC_01721	USA300HOU_RS08610	MW_RS08365	SAS_RS08240	SAR_RS08675	E	NE	NE	E	NE	U	U	U	U	U	0
group_0445	SAOUHSC_01855	USA300HOU_RS09240	MW_RS09000	SAS_RS08875	SAR_RS09330	NE	NE	NE	NE	E	U	U	U	U	U	0
rpoY	SAOUHSC_01036	USA300HOU_RS05435	MW_RS05225	SAS_RS05425	SAR_RS05420	E	E	NE	NE	E	U	U	U	U	U	0
group_0099	SAOUHSC_00444	USA300HOU_RS02420	MW_RS02300	SAS_RS02270	SAR_RS02385	NE	NE	E	E	E	U	U	U	U	U	0
mpsC	SAOUHSC_00414	USA300HOU_RS02285	MW_RS02165	SAS_RS02135	SAR_RS02250	NE	U	NE	E	E	U	U	U	U	U	0
group_0306	SAOUHSC_01338	USA300HOU_RS06835	MW_RS06605	SAS_RS06805	SAR_RS06905	NE	E	E	E	E	U	U	U	U	U	0
group_0216	SAOUHSC_00957	USA300HOU_RS05060	MW_RS04845	SAS_RS04735	SAR_RS05030	E	E	E	E	NE	U	U	U	U	U	0
group_0333	SAOUHSC_01488	USA300HOU_RS07525	MW_RS07305	SAS_RS07500	SAR_RS07570	U	E	NE	U	NE	U	U	U	U	U	0
secDF	SAOUHSC_01746	USA300HOU_RS08710	MW_RS08470	SAS_RS08345	SAR_RS08775	E	U	NE	NE	NE	U	U	U	U	U	0
group_0913		USA300HOU_RS07930		SAS_RS04765			E		U			U		U		0
lexA_1	SAOUHSC_01333	USA300HOU_RS06815	MW_RS06585	SAS_RS06785	SAR_RS06885	E	E	NE	E	E	U	U	U	U	U	0
lipA	SAOUHSC_00861	USA300HOU_RS04580	MW_RS04370	SAS_RS04260	SAR_RS04515	NE	NE	NE	E	NE	U	U	U	U	U	0
murI	SAOUHSC_01106	USA300HOU_RS05755	MW_RS05545	SAS_RS05745	SAR_RS05740	E	E	E	E	NE	U	U	U	U	U	0
nusB	SAOUHSC_01621	USA300HOU_RS08145	MW_RS07905	SAS_RS07780	SAR_RS08205	NE	NE	NE	E	NE	U	U	U	U	U	0
nusG	SAOUHSC_00517	USA300HOU_RS02820	MW_RS02715	SAS_RS02685	SAR_RS02805	NE	E	U	NE	E	U	U	U	U	U	0
pdhD	SAOUHSC_01043	USA300HOU_RS05470	MW_RS05260	SAS_RS05460	SAR_RS05455	NE	NE	NE	NE	E	U	U	U	U	U	0
pgl	SAOUHSC_02143	USA300HOU_RS10440	MW_RS10155	SAS_RS10025	SAR_RS10520	NE	E	NE	U	NE	U	U	U	U	U	0
pyrB	SAOUHSC_01166	USA300HOU_RS06030	MW_RS05825	SAS_RS06025	SAR_RS06005	E	NE	NE	E	NE	U	U	U	U	U	0
pyrC	SAOUHSC_01168	USA300HOU_RS06035	MW_RS05830	SAS_RS06030	SAR_RS06010	NE	NE	U	E	NE	U	NE	U	U	U	0
pyrD	SAOUHSC_02909	USA300HOU_RS14040	MW_RS13595	SAS_RS13460	SAR_RS14000	E	E	U	E	NE	U	U	U	U	U	0
pyrE	SAOUHSC_01172	USA300HOU_RS06055	MW_RS05850	SAS_RS06050	SAR_RS06030	E	NE	U	E	E	U	U	U	U	U	0
pyrF	SAOUHSC_01171	USA300HOU_RS06050	MW_RS05845	SAS_RS06045	SAR_RS06025	E	U	E	E	NE	U	U	U	U	U	0
rbfA	SAOUHSC_01247	USA300HOU_RS06400	MW_RS06195	SAS_RS06395	SAR_RS06375	NE	U	NE	E	NE	U	U	U	U	U	0
recG	SAOUHSC_01194	USA300HOU_RS06165	MW_RS05960	SAS_RS06160	SAR_RS06140	E	NE	NE	NE	NE	U	U	U	U	U	0
recU	SAOUHSC_01466	USA300HOU_RS07415	MW_RS07195	SAS_RS07390	SAR_RS07465	NE	E	E	E	U	U	U	U	U	U	0
rimM	SAOUHSC_01209	USA300HOU_RS06230	MW_RS06025	SAS_RS06225	SAR_RS06205	E	E	NE	NE	E	U	U	U	U	U	0
rnpA	SAOUHSC_03054	USA300HOU_RS14720	MW_RS14260	SAS_RS14125	SAR_RS14690	E	E	NE	NE	E	U	U	U	U	U	0
rpiA	SAOUHSC_02612	USA300HOU_RS12640	MW_RS12235	SAS_RS12100	SAR_RS12665	E	E	NE	E	E	U	U	U	U	U	0
rplGA	SAOUHSC_01245	USA300HOU_RS06390	MW_RS06185	SAS_RS06385	SAR_RS06365	E	NE	NE	NE	NE	U	U	U	U	U	0
rplGB	SAOUHSC_00526	USA300HOU_RS02860	MW_RS02755	SAS_RS02725	SAR_RS02845	E	E	NE	U	E	U	U	U	U	U	0
rplK	SAOUHSC_00518	USA300HOU_RS02825	MW_RS02720	SAS_RS02690	SAR_RS02810	NE	E	NE	U	E	U	U	U	U	U	0
rplN	SAOUHSC_02502	USA300HOU_RS12125	MW_RS11730	SAS_RS11595	SAR_RS12155	E	U	NE	E	E	U	U	U	U	U	0
rplO	SAOUHSC_02492	USA300HOU_RS12080	MW_RS11685	SAS_RS11550	SAR_RS12110	E	E	NE	U	E	U	U	U	U	U	0
rplQ	SAOUHSC_02484	USA300HOU_RS12040	MW_RS11645	SAS_RS11510	SAR_RS12070	E	E	E	NE	E	U	U	U	U	U	0
rplU	SAOUHSC_01757	USA300HOU_RS08760	MW_RS08520	SAS_RS08395	SAR_RS08825	E	E	NE	NE	E	U	U	U	U	U	0
rplW	SAOUHSC_02510	USA300HOU_RS12165	MW_RS11770	SAS_RS11635	SAR_RS12195	E	E	NE	NE	E	U	U	U	U	U	0
rpmI	SAOUHSC_01785	USA300HOU_RS08900	MW_RS08660	SAS_RS08535	SAR_RS08995	E	E	E	E	NE	U	U	U	U	U	0
rpsD	SAOUHSC_01829	USA300HOU_RS09120	MW_RS08875	SAS_RS08750	SAR_RS09205	E	E	NE	E	E	U	U	U	U	U	0
rpsH	SAOUHSC_02498	USA300HOU_RS12105	MW_RS11710	SAS_RS11575	SAR_RS12135	E	E	NE	E	E	U	U	U	U	U	0
rpsI	SAOUHSC_02477	USA300HOU_RS12010	MW_RS11615	SAS_RS11480	SAR_RS12030	U	NE	E	E	E	U	U	U	U	U	0
rpsQ	SAOUHSC_02503	USA300HOU_RS12130	MW_RS11735	SAS_RS11600	SAR_RS12160	E	E	NE	E	E	U	U	U	U	U	0
rpsN	SAOUHSC_02499	USA300HOU_RS12110	MW_RS11715	SAS_RS11580	SAR_RS12140	E	E	U	NE	E	U	U	U	U	U	0
ruvA	SAOUHSC_01751	USA300HOU_RS08735	MW_RS08495	SAS_RS08370	SAR_RS08800	NE	U	NE	E	NE	U	U	U	U	U	0
ruvB	SAOUHSC_01750	USA300HOU_RS08730	MW_RS08490	SAS_RS08365	SAR_RS08795	NE	NE	NE	E	U	U	U	U	U	U	0
secE	SAOUHSC_00516	USA300HOU_RS02815	MW_RS02710	SAS_RS02680	SAR_RS02800	U	E	U	U	U	U	U	U	U	U	0
sufU	SAOUHSC_00850	USA300HOU_RS04530	MW_RS04325	SAS_RS04215	SAR_RS04470	E	E	NE	NE	E	U	U	U	U	U	0
tarI	SAOUHSC_00225	USA300HOU_RS01325	MW_RS01220	SAS_RS01195	SAR_RS01255	E	E	NE	E	E	U	U	U	U	U	0
tarL	SAOUHSC_00227	USA300HOU_RS01335	MW_RS01230	SAS_RS01205	SAR_RS01265	NE	NE	E	E	NE	U	U	U	U	NE	0
tsaE	SAOUHSC_02280	USA300HOU_RS11050	MW_RS10750	SAS_RS10615	SAR_RS11115	NE	NE	NE	E	E	U	U	U	U	U	0
xerD_1	SAOUHSC_01591	USA300HOU_RS08005	MW_RS07765	SAS_RS07640	SAR_RS08055	NE	U	NE	U	E	U	U	U	U	U	0
yhbY	SAOUHSC_01698	USA300HOU_RS08500	MW_RS08255	SAS_RS08130	SAR_RS08555	NE	NE	E	U	E	U	U	U	U	U	0
yrrK	SAOUHSC_01720	USA300HOU_RS08605	MW_RS08360	SAS_RS08235	SAR_RS08670	U	NE	NE	E	U	U	U	U	U	U	0

## Sheet: Legend
Only genes that were essential for at least one of the five S. aureus strains tested based on the TRANSIT: Gumbel analysis were included in this table.
Tags	Gene identifiers
	Name	Roary-derived gene names (adjusted with AureoWiki gene names where appropriate)
	HG003	The locus tag for the gene based on the NCTC8325 tags available on NCBI
	USA300	The locus tag for the gene based on the USA300-TCH1516 tags available on NCBI
	MW2	The locus tag for the gene based on the MW2 tags available on NCBI
	MSSA476	The locus tag for the gene based on the MSSA476 tags available on NCBI
	MRSA252	The locus tag for the gene based on the MRSA252 tags available on NCBI
TRANSIT: Gumbel	Gene essentiality as determined by applying the TRANSIT software Gumbel method on the Tn-Seq data (see methods).
	E	Essential
	NE	Nonessential
	U	Uncertain
	S	Too small to evaluate
Permutation	Results from TRANSIT: Gumbel adjusted based on pairwise permutation tests between strains. If a gene was essential in one strain via TRANSIT and nonessential in another strain but a permutation test revealed the difference was not significant, the gene was labeled in both strains as uncertain.
	E	Essential
	NE	Nonessential
	U	Uncertain
	S	Too small to evaluate
	Count	Number of strains for which a gene is listed as essential after the permutatation test.
Essentiality here is defined as a lack of transposon sequencing reads, indicative of an inability to compete for growth in a mixed population of bacterial mutants. Some genes (e.g., tarO, heme biosynthesis genes) that score as essential in all five strains can be deleted under permissive conditions.
