# Supplementary material for: Multi-strain Tn-Seq reveals common daptomycin resistance determinants in Staphylococcus aureus
Source: PLoS Pathog. 2019 Nov 18;15(11):e1007862. doi: 10.1371/journal.ppat.1007862 (PMC6934316; doi:10.1371/journal.ppat.1007862)
Supplement: S2 Table — A list of the genes that were determined to be essential in all five S. aureus strains. Two tables are provided, one being a more conservative list in which all genes had to be listed as essential in all strains and the other in which each gene had to have at least one essential (E) designation and no non-essential (NE) designations (i.e. includes those genes that are essential in some strains and indeterminate (U) in others). It should be noted that some genes that are known to be essential (e.g., murG) are listed in the latter list and not the former. The Tn-Seq-based gene essentiality designations here depend on the ability of a strain to receive a transposon from a phage, grow on a plate, and then grow in culture in competition with other mutants. Thus, some genes, such as tarO, are labeled as essential due to plating defects rather than true essentiality. (XLSX) [file ppat.1007862.s010.xlsx]

## Sheet: 5StrainEssentials
Name	HG003	USA300	MW2	MSSA476	MRSA252
accA	SAOUHSC_01808	USA300HOU_RS09015	MW_RS08765	SAS_RS08640	SAR_RS09100
accB_1	SAOUHSC_01624	USA300HOU_RS08160	MW_RS07920	SAS_RS07795	SAR_RS08220
accD	SAOUHSC_01809	USA300HOU_RS09020	MW_RS08770	SAS_RS08645	SAR_RS09105
acpP	SAOUHSC_01201	USA300HOU_RS06195	MW_RS05990	SAS_RS06190	SAR_RS06170
acpS	SAOUHSC_02306	USA300HOU_RS11185	MW_RS10880	SAS_RS10745	SAR_RS11250
adk	SAOUHSC_02490	USA300HOU_RS12070	MW_RS11675	SAS_RS11540	SAR_RS12100
alaS	SAOUHSC_01722	USA300HOU_RS08615	MW_RS08370	SAS_RS08245	SAR_RS08680
argS	SAOUHSC_00611	USA300HOU_RS03230	MW_RS03125	SAS_RS03095	SAR_RS03165
aspS	SAOUHSC_01737	USA300HOU_RS08675	MW_RS08435	SAS_RS08310	SAR_RS08740
birA	SAOUHSC_01473	USA300HOU_RS07450	MW_RS07230	SAS_RS07425	SAR_RS07500
papS	SAOUHSC_01474	USA300HOU_RS07455	MW_RS07235	SAS_RS07430	SAR_RS07505
cdsA	SAOUHSC_01238	USA300HOU_RS06355	MW_RS06150	SAS_RS06350	SAR_RS06330
accC_1	SAOUHSC_01623	USA300HOU_RS08155	MW_RS07915	SAS_RS07790	SAR_RS08215
coaBC	SAOUHSC_01178	USA300HOU_RS06085	MW_RS05880	SAS_RS06080	SAR_RS06060
coaE	SAOUHSC_01795	USA300HOU_RS08945	MW_RS08705	SAS_RS08580	SAR_RS09040
coaA	SAOUHSC_02371	USA300HOU_RS11500	MW_RS11185	SAS_RS11050	SAR_RS11565
sufS	SAOUHSC_00849	USA300HOU_RS04525	MW_RS04320	SAS_RS04210	SAR_RS04465
cysE	SAOUHSC_00510	USA300HOU_RS02785	MW_RS02680	SAS_RS02650	SAR_RS02770
cysS	SAOUHSC_00511	USA300HOU_RS02790	MW_RS02685	SAS_RS02655	SAR_RS02775
dgkB	SAOUHSC_02114	USA300HOU_RS10305	MW_RS10020	SAS_RS09890	SAR_RS10385
ddl	SAOUHSC_02318	USA300HOU_RS11245	MW_RS10940	SAS_RS10805	SAR_RS11310
def_1	SAOUHSC_01038	USA300HOU_RS05445	MW_RS05235	SAS_RS05435	SAR_RS05430
engA	SAOUHSC_01492	USA300HOU_RS07545	MW_RS07325	SAS_RS07520	SAR_RS07590
der	SAOUHSC_01700	USA300HOU_RS08510	MW_RS08265	SAS_RS08140	SAR_RS08565
divlB	SAOUHSC_01148	USA300HOU_RS05950	MW_RS05745	SAS_RS05945	SAR_RS05925
divlC	SAOUHSC_00482	USA300HOU_RS02600	MW_RS02480	SAS_RS02450	SAR_RS02570
dnaA	SAOUHSC_00001	USA300HOU_RS00005	MW_RS00005	SAS_RS00005	SAR_RS00005
dnaB	SAOUHSC_01792	USA300HOU_RS08930	MW_RS08690	SAS_RS08565	SAR_RS09025
dnaC_1	SAOUHSC_00018	USA300HOU_RS00080	MW_RS00080	SAS_RS00080	SAR_RS00080
dnaD_1	SAOUHSC_01470	USA300HOU_RS07435	MW_RS07215	SAS_RS07410	SAR_RS07485
dnaE	SAOUHSC_01811	USA300HOU_RS09030	MW_RS08780	SAS_RS08655	SAR_RS09115
dnaG	SAOUHSC_01663	USA300HOU_RS08335	MW_RS08095	SAS_RS07970	SAR_RS08395
dnaI	SAOUHSC_01791	USA300HOU_RS08925	MW_RS08685	SAS_RS08560	SAR_RS09020
dnaN	SAOUHSC_00002	USA300HOU_RS00010	MW_RS00010	SAS_RS00010	SAR_RS00010
dnaX	SAOUHSC_00442	USA300HOU_RS02415	MW_RS02295	SAS_RS02265	SAR_RS02380
holB	SAOUHSC_00454	USA300HOU_RS02470	MW_RS02350	SAS_RS02320	SAR_RS02440
eno	SAOUHSC_00799	USA300HOU_RS04205	MW_RS04025	SAS_RS03995	SAR_RS04245
fabD	SAOUHSC_01198	USA300HOU_RS06180	MW_RS05975	SAS_RS06175	SAR_RS06155
fabG	SAOUHSC_01199	USA300HOU_RS06185	MW_RS05980	SAS_RS06180	SAR_RS06160
fabH	SAOUHSC_00920	USA300HOU_RS04875	MW_RS04660	SAS_RS04550	SAR_RS04810
fabI	SAOUHSC_00947	USA300HOU_RS05010	MW_RS04795	SAS_RS04685	SAR_RS04970
femB	SAOUHSC_01374	USA300HOU_RS07000	MW_RS06775	SAS_RS06970	SAR_RS07085
fmhB	SAOUHSC_02527	USA300HOU_RS12240	MW_RS11845	SAS_RS11710	SAR_RS12265
ffh	SAOUHSC_01207	USA300HOU_RS06220	MW_RS06015	SAS_RS06215	SAR_RS06195
fni	SAOUHSC_02623	USA300HOU_RS12690	MW_RS12285	SAS_RS12150	SAR_RS12715
folE2	SAOUHSC_00549	USA300HOU_RS02970	MW_RS02865	SAS_RS02835	SAR_RS02950
folK	SAOUHSC_00491	USA300HOU_RS02645	MW_RS02525	SAS_RS02495	SAR_RS02615
folP	SAOUHSC_00489	USA300HOU_RS02635	MW_RS02515	SAS_RS02485	SAR_RS02605
folC	SAOUHSC_01766	USA300HOU_RS08805	MW_RS08565	SAS_RS08440	SAR_RS08900
frr	SAOUHSC_01236	USA300HOU_RS06345	MW_RS06140	SAS_RS06340	SAR_RS06320
ftsA	SAOUHSC_01149	USA300HOU_RS05955	MW_RS05750	SAS_RS05950	SAR_RS05930
ftsW	SAOUHSC_01063	USA300HOU_RS05555	MW_RS05345	SAS_RS05545	SAR_RS05540
ftsY	SAOUHSC_01205	USA300HOU_RS06210	MW_RS06005	SAS_RS06205	SAR_RS06185
ftsZ	SAOUHSC_01150	USA300HOU_RS05960	MW_RS05755	SAS_RS05955	SAR_RS05935
fusA	SAOUHSC_00529	USA300HOU_RS02875	MW_RS02770	SAS_RS02740	SAR_RS02860
mvaK1	SAOUHSC_00577	USA300HOU_RS03085	MW_RS02980	SAS_RS02950	SAR_RS03065
gapA	SAOUHSC_00795	USA300HOU_RS04185	MW_RS04005	SAS_RS03975	SAR_RS04225
gatA	SAOUHSC_02117	USA300HOU_RS10320	MW_RS10035	SAS_RS09905	SAR_RS10400
gatB_1	SAOUHSC_02116	USA300HOU_RS10315	MW_RS10030	SAS_RS09900	SAR_RS10395
glmS	SAOUHSC_02399	USA300HOU_RS11625	MW_RS11295	SAS_RS11160	SAR_RS11680
glmU	SAOUHSC_00471	USA300HOU_RS02555	MW_RS02435	SAS_RS02405	SAR_RS02525
glnA	SAOUHSC_01287	USA300HOU_RS06590	MW_RS06385	SAS_RS06585	SAR_RS06565
gltX	SAOUHSC_00509	USA300HOU_RS02780	MW_RS02675	SAS_RS02645	SAR_RS02765
glyS	SAOUHSC_01666	USA300HOU_RS08350	MW_RS08110	SAS_RS07985	SAR_RS08410
gmk	SAOUHSC_01176	USA300HOU_RS06075	MW_RS05870	SAS_RS06070	SAR_RS06050
gnd	SAOUHSC_01605	USA300HOU_RS08075	MW_RS07835	SAS_RS07710	SAR_RS08135
gph_2	SAOUHSC_01701	USA300HOU_RS08515	MW_RS08270	SAS_RS08145	SAR_RS08570
groEL	SAOUHSC_02254	USA300HOU_RS10925	MW_RS10625	SAS_RS10490	SAR_RS10995
group_0135	SAOUHSC_00659	USA300HOU_RS03530	MW_RS03345	SAS_RS03315	SAR_RS03400
group_0429	SAOUHSC_01756	USA300HOU_RS08755	MW_RS08515	SAS_RS08390	SAR_RS08820
group_0329	SAOUHSC_01477	USA300HOU_RS07470	MW_RS07250	SAS_RS07445	SAR_RS07520
mvaK2	SAOUHSC_00579	USA300HOU_RS03095	MW_RS02990	SAS_RS02960	SAR_RS03075
holA	SAOUHSC_01690	USA300HOU_RS08460	MW_RS08215	SAS_RS08090	SAR_RS08515
mpsB	SAOUHSC_00413	USA300HOU_RS02280	MW_RS02160	SAS_RS02130	SAR_RS02245
gyrA	SAOUHSC_00006	USA300HOU_RS00030	MW_RS00030	SAS_RS00030	SAR_RS00030
gyrB	SAOUHSC_00005	USA300HOU_RS00025	MW_RS00025	SAS_RS00025	SAR_RS00025
hemA	SAOUHSC_01776	USA300HOU_RS08855	MW_RS08615	SAS_RS08490	SAR_RS08950
hemC	SAOUHSC_01774	USA300HOU_RS08845	MW_RS08605	SAS_RS08480	SAR_RS08940
hepT	SAOUHSC_01486	USA300HOU_RS07515	MW_RS07295	SAS_RS07490	SAR_RS07560
hisS	SAOUHSC_01738	USA300HOU_RS08680	MW_RS08440	SAS_RS08315	SAR_RS08745
ileS	SAOUHSC_01159	USA300HOU_RS05995	MW_RS05790	SAS_RS05990	SAR_RS05970
infB	SAOUHSC_01246	USA300HOU_RS06395	MW_RS06190	SAS_RS06390	SAR_RS06370
iscS	SAOUHSC_01727	USA300HOU_RS08635	MW_RS08395	SAS_RS08270	SAR_RS08700
leuS	SAOUHSC_01875	USA300HOU_RS09335	MW_RS09095	SAS_RS08970	SAR_RS09455
ligA	SAOUHSC_02122	USA300HOU_RS10340	MW_RS10055	SAS_RS09925	SAR_RS10420
lysS	SAOUHSC_00493	USA300HOU_RS02655	MW_RS02535	SAS_RS02505	SAR_RS02625
map_1	SAOUHSC_02102	USA300HOU_RS10240	MW_RS09950	SAS_RS09825	SAR_RS10325
menA	SAOUHSC_00980	USA300HOU_RS05180	MW_RS04970	SAS_RS05170	SAR_RS05155
metS	SAOUHSC_00461	USA300HOU_RS02505	MW_RS02385	SAS_RS02355	SAR_RS02475
metK	SAOUHSC_01909	USA300HOU_RS09495	MW_RS09230	SAS_RS09105	SAR_RS09595
mnmA_A	SAOUHSC_01726	USA300HOU_RS08630	MW_RS08390	SAS_RS08265	SAR_RS08695
mraY	SAOUHSC_01146	USA300HOU_RS05940	MW_RS05735	SAS_RS05935	SAR_RS05915
murB	SAOUHSC_00752	USA300HOU_RS03995	MW_RS03815	SAS_RS03785	SAR_RS04030
murC	SAOUHSC_01856	USA300HOU_RS09245	MW_RS09005	SAS_RS08880	SAR_RS09335
murD	SAOUHSC_01147	USA300HOU_RS05945	MW_RS05740	SAS_RS05940	SAR_RS05920
murE	SAOUHSC_00954	USA300HOU_RS05045	MW_RS04830	SAS_RS04720	SAR_RS05015
murF	SAOUHSC_02317	USA300HOU_RS11240	MW_RS10935	SAS_RS10800	SAR_RS11305
murJ_1	SAOUHSC_01871	USA300HOU_RS09315	MW_RS09075	SAS_RS08950	SAR_RS09435
nadD	SAOUHSC_01697	USA300HOU_RS08495	MW_RS08250	SAS_RS08125	SAR_RS08550
nadE	SAOUHSC_02132	USA300HOU_RS10385	MW_RS10100	SAS_RS09970	SAR_RS10465
ppnK	SAOUHSC_00943	USA300HOU_RS04990	MW_RS04775	SAS_RS04665	SAR_RS04950
nrdE	SAOUHSC_00742	USA300HOU_RS03950	MW_RS03770	SAS_RS03740	SAR_RS03990
nrdF	SAOUHSC_00743	USA300HOU_RS03955	MW_RS03775	SAS_RS03745	SAR_RS03995
nrdI	SAOUHSC_00741	USA300HOU_RS03945	MW_RS03765	SAS_RS03735	SAR_RS03985
mpsA	SAOUHSC_00412	USA300HOU_RS02275	MW_RS02155	SAS_RS02125	SAR_RS02240
nusA	SAOUHSC_01243	USA300HOU_RS06380	MW_RS06175	SAS_RS06375	SAR_RS06355
obgE	SAOUHSC_01753	USA300HOU_RS08745	MW_RS08505	SAS_RS08380	SAR_RS08810
parC	SAOUHSC_01352	USA300HOU_RS06895	MW_RS06670	SAS_RS06865	SAR_RS06975
parE	SAOUHSC_01351	USA300HOU_RS06890	MW_RS06665	SAS_RS06860	SAR_RS06970
pbp1	SAOUHSC_01145	USA300HOU_RS05935	MW_RS05730	SAS_RS05930	SAR_RS05910
pfkA	SAOUHSC_01807	USA300HOU_RS09010	MW_RS08760	SAS_RS08635	SAR_RS09095
pgk	SAOUHSC_00796	USA300HOU_RS04190	MW_RS04010	SAS_RS03980	SAR_RS04230
pgsA	SAOUHSC_01260	USA300HOU_RS06465	MW_RS06260	SAS_RS06460	SAR_RS06440
pheS	SAOUHSC_01092	USA300HOU_RS05690	MW_RS05480	SAS_RS05680	SAR_RS05675
pheT_1	SAOUHSC_01093	USA300HOU_RS05695	MW_RS05485	SAS_RS05685	SAR_RS05680
plsC	SAOUHSC_01837	USA300HOU_RS09165	MW_RS08920	SAS_RS08795	SAR_RS09250
plsX	SAOUHSC_01197	USA300HOU_RS06175	MW_RS05970	SAS_RS06170	SAR_RS06150
plsY	SAOUHSC_01350	USA300HOU_RS06885	MW_RS06660	SAS_RS06855	SAR_RS06965
pncB	SAOUHSC_02133	USA300HOU_RS10390	MW_RS10105	SAS_RS09975	SAR_RS10470
polC_1	SAOUHSC_01241	USA300HOU_RS06370	MW_RS06165	SAS_RS06365	SAR_RS06345
pbp2	SAOUHSC_01467	USA300HOU_RS07420	MW_RS07200	SAS_RS07395	SAR_RS07470
ppaC	SAOUHSC_02140	USA300HOU_RS10425	MW_RS10140	SAS_RS10010	SAR_RS10505
prfA	SAOUHSC_02359	USA300HOU_RS11435	MW_RS11125	SAS_RS10990	SAR_RS11500
prfB	SAOUHSC_00771	USA300HOU_RS04080	MW_RS03900	SAS_RS03870	SAR_RS04115
priA	SAOUHSC_01179	USA300HOU_RS06090	MW_RS05885	SAS_RS06085	SAR_RS06065
proS	SAOUHSC_01240	USA300HOU_RS06365	MW_RS06160	SAS_RS06360	SAR_RS06340
prs	SAOUHSC_00472	USA300HOU_RS02560	MW_RS02440	SAS_RS02410	SAR_RS02530
eutD	SAOUHSC_00574	USA300HOU_RS03075	MW_RS02970	SAS_RS02940	SAR_RS03055
pth	SAOUHSC_00475	USA300HOU_RS02575	MW_RS02455	SAS_RS02425	SAR_RS02545
pykA	SAOUHSC_01806	USA300HOU_RS09005	MW_RS08755	SAS_RS08630	SAR_RS09090
pyrG	SAOUHSC_02368	USA300HOU_RS11480	MW_RS11170	SAS_RS11035	SAR_RS11550
pyrH	SAOUHSC_01235	USA300HOU_RS06340	MW_RS06135	SAS_RS06335	SAR_RS06315
rbgA	SAOUHSC_01214	USA300HOU_RS06255	MW_RS06050	SAS_RS06250	SAR_RS06230
relA	SAOUHSC_01742	USA300HOU_RS08695	MW_RS08455	SAS_RS08330	SAR_RS08760
ribC	SAOUHSC_01249	USA300HOU_RS06410	MW_RS06205	SAS_RS06405	SAR_RS06385
rnjA	SAOUHSC_01035	USA300HOU_RS05430	MW_RS05220	SAS_RS05420	SAR_RS05415
rnz	SAOUHSC_01598	USA300HOU_RS08040	MW_RS07800	SAS_RS07675	SAR_RS08090
cfxE	SAOUHSC_01189	USA300HOU_RS06140	MW_RS05935	SAS_RS06135	SAR_RS06115
rplB	SAOUHSC_02509	USA300HOU_RS12160	MW_RS11765	SAS_RS11630	SAR_RS12190
rplC	SAOUHSC_02512	USA300HOU_RS12175	MW_RS11780	SAS_RS11645	SAR_RS12205
rplD	SAOUHSC_02511	USA300HOU_RS12170	MW_RS11775	SAS_RS11640	SAR_RS12200
rplE	SAOUHSC_02500	USA300HOU_RS12115	MW_RS11720	SAS_RS11585	SAR_RS12145
rplF	SAOUHSC_02496	USA300HOU_RS12100	MW_RS11705	SAS_RS11570	SAR_RS12130
rplJ	SAOUHSC_00520	USA300HOU_RS02835	MW_RS02730	SAS_RS02700	SAR_RS02820
rplM	SAOUHSC_02478	USA300HOU_RS12015	MW_RS11620	SAS_RS11485	SAR_RS12035
rplP	SAOUHSC_02505	USA300HOU_RS12140	MW_RS11745	SAS_RS11610	SAR_RS12170
rplT	SAOUHSC_01784	USA300HOU_RS08895	MW_RS08655	SAS_RS08530	SAR_RS08990
rplV	SAOUHSC_02507	USA300HOU_RS12150	MW_RS11755	SAS_RS11620	SAR_RS12180
rplX	SAOUHSC_02501	USA300HOU_RS12120	MW_RS11725	SAS_RS11590	SAR_RS12150
rpmD	SAOUHSC_02493	USA300HOU_RS12085	MW_RS11690	SAS_RS11555	SAR_RS12115
rpoA	SAOUHSC_02485	USA300HOU_RS12045	MW_RS11650	SAS_RS11515	SAR_RS12075
rpoB	SAOUHSC_00524	USA300HOU_RS02850	MW_RS02745	SAS_RS02715	SAR_RS02835
rpoC	SAOUHSC_00525	USA300HOU_RS02855	MW_RS02750	SAS_RS02720	SAR_RS02840
rpsB	SAOUHSC_01232A	USA300HOU_RS06325	MW_RS06120	SAS_RS06320	SAR_RS06300
rpsC	SAOUHSC_02506	USA300HOU_RS12145	MW_RS11750	SAS_RS11615	SAR_RS12175
rpsE	SAOUHSC_02494	USA300HOU_RS12090	MW_RS11695	SAS_RS11560	SAR_RS12120
rpsF	SAOUHSC_00348	USA300HOU_RS01935	MW_RS01795	SAS_RS01765	SAR_RS01820
rpsJ	SAOUHSC_02512a	USA300HOU_RS12180	MW_RS11785	SAS_RS11650	SAR_RS12210
rpsK	SAOUHSC_02486	USA300HOU_RS12050	MW_RS11655	SAS_RS11520	SAR_RS12080
rpsL	SAOUHSC_00527	USA300HOU_RS02865	MW_RS02760	SAS_RS02730	SAR_RS02850
rpsM	SAOUHSC_02487	USA300HOU_RS12055	MW_RS11660	SAS_RS11525	SAR_RS12085
rpsS	SAOUHSC_02508	USA300HOU_RS12155	MW_RS11760	SAS_RS11625	SAR_RS12185
secA	SAOUHSC_00769	USA300HOU_RS04070	MW_RS03890	SAS_RS03860	SAR_RS04105
secY	SAOUHSC_02491	USA300HOU_RS12075	MW_RS11680	SAS_RS11545	SAR_RS12105
serS	SAOUHSC_00009	USA300HOU_RS00045	MW_RS00045	SAS_RS00045	SAR_RS00045
sigA	SAOUHSC_01662	USA300HOU_RS08330	MW_RS08090	SAS_RS07965	SAR_RS08390
smpB	SAOUHSC_00804	USA300HOU_RS04230	MW_RS04050	SAS_RS04020	SAR_RS04270
ssb	SAOUHSC_00349	USA300HOU_RS01940	MW_RS01800	SAS_RS01770	SAR_RS01825
sufD	SAOUHSC_00848	USA300HOU_RS04520	MW_RS04315	SAS_RS04205	SAR_RS04460
sufB	SAOUHSC_00851	USA300HOU_RS04535	MW_RS04330	SAS_RS04220	SAR_RS04475
sufC	SAOUHSC_00847	USA300HOU_RS04515	MW_RS04310	SAS_RS04200	SAR_RS04455
tarG	SAOUHSC_00642	USA300HOU_RS03455	MW_RS03270	SAS_RS03240	SAR_RS03325
tarH_1	SAOUHSC_00641	USA300HOU_RS03450	MW_RS03265	SAS_RS03235	SAR_RS03320
tarO	SAOUHSC_00762	USA300HOU_RS04040	MW_RS03860	SAS_RS03830	SAR_RS04075
tarB	SAOUHSC_00643	USA300HOU_RS03460	MW_RS03275	SAS_RS03245	SAR_RS03330
tarF_1	SAOUHSC_00223	USA300HOU_RS01320	MW_RS01215	SAS_RS01190	SAR_RS01250
mvaD	SAOUHSC_00578	USA300HOU_RS03090	MW_RS02985	SAS_RS02955	SAR_RS03070
thrS	SAOUHSC_01788	USA300HOU_RS08915	MW_RS08675	SAS_RS08550	SAR_RS09010
thyA	SAOUHSC_01435	USA300HOU_RS07295	MW_RS07070	SAS_RS07265	SAR_RS07355
tilS	SAOUHSC_00484	USA300HOU_RS02610	MW_RS02490	SAS_RS02460	SAR_RS02580
tkt	SAOUHSC_01337	USA300HOU_RS06830	MW_RS06600	SAS_RS06800	SAR_RS06900
tmk	SAOUHSC_00451	USA300HOU_RS02455	MW_RS02335	SAS_RS02305	SAR_RS02425
tpiA	SAOUHSC_00797	USA300HOU_RS04195	MW_RS04015	SAS_RS03985	SAR_RS04235
trmD	SAOUHSC_01210	USA300HOU_RS06235	MW_RS06030	SAS_RS06230	SAR_RS06210
trpS	SAOUHSC_00933	USA300HOU_RS04940	MW_RS04725	SAS_RS04615	SAR_RS04900
trxB	SAOUHSC_00785	USA300HOU_RS04135	MW_RS03955	SAS_RS03925	SAR_RS04175
tsaB	SAOUHSC_02279	USA300HOU_RS11045	MW_RS10745	SAS_RS10610	SAR_RS11110
gcp	SAOUHSC_02277	USA300HOU_RS11035	MW_RS10735	SAS_RS10600	SAR_RS11100
tsf	SAOUHSC_01234	USA300HOU_RS06335	MW_RS06130	SAS_RS06330	SAR_RS06310
tuf	SAOUHSC_00530	USA300HOU_RS02880	MW_RS02775	SAS_RS02745	SAR_RS02865
tyrS	SAOUHSC_01839	USA300HOU_RS09175	MW_RS08930	SAS_RS08805	SAR_RS09260
uppS	SAOUHSC_01237	USA300HOU_RS06350	MW_RS06145	SAS_RS06345	SAR_RS06325
valS	SAOUHSC_01767	USA300HOU_RS08810	MW_RS08570	SAS_RS08445	SAR_RS08905
walK	SAOUHSC_00021	USA300HOU_RS00105	MW_RS00105	SAS_RS00105	SAR_RS00105
walR	SAOUHSC_00020	USA300HOU_RS00100	MW_RS00100	SAS_RS00100	SAR_RS00100
ybeY	SAOUHSC_01672	USA300HOU_RS08375	MW_RS08135	SAS_RS08010	SAR_RS08435
cbf1	SAOUHSC_01973	USA300HOU_RS09840	MW_RS09555	SAS_RS09430	SAR_RS09930
yidC	SAOUHSC_02327	USA300HOU_RS11290	MW_RS10980	SAS_RS10845	SAR_RS11355
ywlC	SAOUHSC_02357	USA300HOU_RS11425	MW_RS11115	SAS_RS10980	SAR_RS11490
zwf	SAOUHSC_01599	USA300HOU_RS08045	MW_RS07805	SAS_RS07680	SAR_RS08095

## Sheet: EssentialsAndUncertain
Tags						TRANSIT: Gumbel					Permutation
Name	HG003	USA300	MW2	MSSA476	MRSA252	HG003	USA300	MW2	MSSA476	MRSA252	HG003	USA300	MW2	MSSA476	MRSA252	count
accA	SAOUHSC_01808	USA300HOU_RS09015	MW_RS08765	SAS_RS08640	SAR_RS09100	E	E	E	E	E	E	E	E	E	E	0
accB_1	SAOUHSC_01624	USA300HOU_RS08160	MW_RS07920	SAS_RS07795	SAR_RS08220	E	E	E	E	E	E	E	E	E	E	0
accD	SAOUHSC_01809	USA300HOU_RS09020	MW_RS08770	SAS_RS08645	SAR_RS09105	E	E	E	E	E	E	E	E	E	E	0
acpP	SAOUHSC_01201	USA300HOU_RS06195	MW_RS05990	SAS_RS06190	SAR_RS06170	E	E	E	E	E	E	E	E	E	E	0
acpS	SAOUHSC_02306	USA300HOU_RS11185	MW_RS10880	SAS_RS10745	SAR_RS11250	E	E	E	E	E	E	E	E	E	E	0
adk	SAOUHSC_02490	USA300HOU_RS12070	MW_RS11675	SAS_RS11540	SAR_RS12100	E	E	E	E	E	E	E	E	E	E	0
alaS	SAOUHSC_01722	USA300HOU_RS08615	MW_RS08370	SAS_RS08245	SAR_RS08680	E	E	E	E	E	E	E	E	E	E	0
argS	SAOUHSC_00611	USA300HOU_RS03230	MW_RS03125	SAS_RS03095	SAR_RS03165	E	E	E	E	E	E	E	E	E	E	0
aspS	SAOUHSC_01737	USA300HOU_RS08675	MW_RS08435	SAS_RS08310	SAR_RS08740	E	E	E	E	E	E	E	E	E	E	0
birA	SAOUHSC_01473	USA300HOU_RS07450	MW_RS07230	SAS_RS07425	SAR_RS07500	E	E	E	E	E	E	E	E	E	E	0
papS	SAOUHSC_01474	USA300HOU_RS07455	MW_RS07235	SAS_RS07430	SAR_RS07505	E	E	E	E	E	E	E	E	E	E	0
cdsA	SAOUHSC_01238	USA300HOU_RS06355	MW_RS06150	SAS_RS06350	SAR_RS06330	E	E	E	E	E	E	E	E	E	E	0
accC_1	SAOUHSC_01623	USA300HOU_RS08155	MW_RS07915	SAS_RS07790	SAR_RS08215	E	E	E	E	E	E	E	E	E	E	0
coaBC	SAOUHSC_01178	USA300HOU_RS06085	MW_RS05880	SAS_RS06080	SAR_RS06060	E	E	E	E	E	E	E	E	E	E	0
coaD	SAOUHSC_01075	USA300HOU_RS05615	MW_RS05405	SAS_RS05605	SAR_RS05600	U	E	U	E	E	U	E	U	E	E	2
coaE	SAOUHSC_01795	USA300HOU_RS08945	MW_RS08705	SAS_RS08580	SAR_RS09040	E	E	E	E	E	E	E	E	E	E	0
coaA	SAOUHSC_02371	USA300HOU_RS11500	MW_RS11185	SAS_RS11050	SAR_RS11565	E	E	E	E	E	E	E	E	E	E	0
sufS	SAOUHSC_00849	USA300HOU_RS04525	MW_RS04320	SAS_RS04210	SAR_RS04465	E	E	E	E	E	E	E	E	E	E	0
cysE	SAOUHSC_00510	USA300HOU_RS02785	MW_RS02680	SAS_RS02650	SAR_RS02770	E	E	E	E	E	E	E	E	E	E	0
cysS	SAOUHSC_00511	USA300HOU_RS02790	MW_RS02685	SAS_RS02655	SAR_RS02775	E	E	E	E	E	E	E	E	E	E	0
dgkB	SAOUHSC_02114	USA300HOU_RS10305	MW_RS10020	SAS_RS09890	SAR_RS10385	E	E	E	E	E	E	E	E	E	E	0
ddl	SAOUHSC_02318	USA300HOU_RS11245	MW_RS10940	SAS_RS10805	SAR_RS11310	E	E	E	E	E	E	E	E	E	E	0
def_1	SAOUHSC_01038	USA300HOU_RS05445	MW_RS05235	SAS_RS05435	SAR_RS05430	E	E	E	E	E	E	E	E	E	E	0
engA	SAOUHSC_01492	USA300HOU_RS07545	MW_RS07325	SAS_RS07520	SAR_RS07590	E	E	E	E	E	E	E	E	E	E	0
der	SAOUHSC_01700	USA300HOU_RS08510	MW_RS08265	SAS_RS08140	SAR_RS08565	E	E	E	E	E	E	E	E	E	E	0
divlB	SAOUHSC_01148	USA300HOU_RS05950	MW_RS05745	SAS_RS05945	SAR_RS05925	E	E	E	E	E	E	E	E	E	E	0
divlC	SAOUHSC_00482	USA300HOU_RS02600	MW_RS02480	SAS_RS02450	SAR_RS02570	E	E	E	E	E	E	E	E	E	E	0
dnaA	SAOUHSC_00001	USA300HOU_RS00005	MW_RS00005	SAS_RS00005	SAR_RS00005	E	E	E	E	E	E	E	E	E	E	0
dnaB	SAOUHSC_01792	USA300HOU_RS08930	MW_RS08690	SAS_RS08565	SAR_RS09025	E	E	E	E	E	E	E	E	E	E	0
dnaC_1	SAOUHSC_00018	USA300HOU_RS00080	MW_RS00080	SAS_RS00080	SAR_RS00080	E	E	E	E	E	E	E	E	E	E	0
dnaD_1	SAOUHSC_01470	USA300HOU_RS07435	MW_RS07215	SAS_RS07410	SAR_RS07485	E	E	E	E	E	E	E	E	E	E	0
dnaE	SAOUHSC_01811	USA300HOU_RS09030	MW_RS08780	SAS_RS08655	SAR_RS09115	E	E	E	E	E	E	E	E	E	E	0
dnaG	SAOUHSC_01663	USA300HOU_RS08335	MW_RS08095	SAS_RS07970	SAR_RS08395	E	E	E	E	E	E	E	E	E	E	0
dnaI	SAOUHSC_01791	USA300HOU_RS08925	MW_RS08685	SAS_RS08560	SAR_RS09020	E	E	E	E	E	E	E	E	E	E	0
dnaN	SAOUHSC_00002	USA300HOU_RS00010	MW_RS00010	SAS_RS00010	SAR_RS00010	E	E	E	E	E	E	E	E	E	E	0
dnaX	SAOUHSC_00442	USA300HOU_RS02415	MW_RS02295	SAS_RS02265	SAR_RS02380	E	E	E	E	E	E	E	E	E	E	0
holB	SAOUHSC_00454	USA300HOU_RS02470	MW_RS02350	SAS_RS02320	SAR_RS02440	E	E	E	E	E	E	E	E	E	E	0
eno	SAOUHSC_00799	USA300HOU_RS04205	MW_RS04025	SAS_RS03995	SAR_RS04245	E	E	E	E	E	E	E	E	E	E	0
fabD	SAOUHSC_01198	USA300HOU_RS06180	MW_RS05975	SAS_RS06175	SAR_RS06155	E	E	E	E	E	E	E	E	E	E	0
fabF	SAOUHSC_00921	USA300HOU_RS04880	MW_RS04665	SAS_RS04555	SAR_RS04815	E	E	U	E	E	E	E	U	E	E	1
fabG	SAOUHSC_01199	USA300HOU_RS06185	MW_RS05980	SAS_RS06180	SAR_RS06160	E	E	E	E	E	E	E	E	E	E	0
fabH	SAOUHSC_00920	USA300HOU_RS04875	MW_RS04660	SAS_RS04550	SAR_RS04810	E	E	E	E	E	E	E	E	E	E	0
fabI	SAOUHSC_00947	USA300HOU_RS05010	MW_RS04795	SAS_RS04685	SAR_RS04970	E	E	E	E	E	E	E	E	E	E	0
fabZ	SAOUHSC_02336	USA300HOU_RS11335	MW_RS11025	SAS_RS10890	SAR_RS11400	E	E	E	E	U	E	E	E	E	U	1
femA	SAOUHSC_01373	USA300HOU_RS06995	MW_RS06770	SAS_RS06965	SAR_RS07080	E	E	E	E	U	E	E	E	E	U	1
femB	SAOUHSC_01374	USA300HOU_RS07000	MW_RS06775	SAS_RS06970	SAR_RS07085	E	E	E	E	E	E	E	E	E	E	0
fmhB	SAOUHSC_02527	USA300HOU_RS12240	MW_RS11845	SAS_RS11710	SAR_RS12265	E	E	E	E	E	E	E	E	E	E	0
ffh	SAOUHSC_01207	USA300HOU_RS06220	MW_RS06015	SAS_RS06215	SAR_RS06195	E	E	E	E	E	E	E	E	E	E	0
fni	SAOUHSC_02623	USA300HOU_RS12690	MW_RS12285	SAS_RS12150	SAR_RS12715	E	E	E	E	E	E	E	E	E	E	0
dfrA	SAOUHSC_01434	USA300HOU_RS07290	MW_RS07065	SAS_RS07260	SAR_RS07350	E	E	U	E	E	E	E	U	E	E	1
folE2	SAOUHSC_00549	USA300HOU_RS02970	MW_RS02865	SAS_RS02835	SAR_RS02950	E	E	E	E	E	E	E	E	E	E	0
folK	SAOUHSC_00491	USA300HOU_RS02645	MW_RS02525	SAS_RS02495	SAR_RS02615	E	E	E	E	E	E	E	E	E	E	0
folP	SAOUHSC_00489	USA300HOU_RS02635	MW_RS02515	SAS_RS02485	SAR_RS02605	E	E	E	E	E	E	E	E	E	E	0
folC	SAOUHSC_01766	USA300HOU_RS08805	MW_RS08565	SAS_RS08440	SAR_RS08900	E	E	E	E	E	E	E	E	E	E	0
frr	SAOUHSC_01236	USA300HOU_RS06345	MW_RS06140	SAS_RS06340	SAR_RS06320	E	E	E	E	E	E	E	E	E	E	0
ftsA	SAOUHSC_01149	USA300HOU_RS05955	MW_RS05750	SAS_RS05950	SAR_RS05930	E	E	E	E	E	E	E	E	E	E	0
ftsW	SAOUHSC_01063	USA300HOU_RS05555	MW_RS05345	SAS_RS05545	SAR_RS05540	E	E	E	E	E	E	E	E	E	E	0
ftsY	SAOUHSC_01205	USA300HOU_RS06210	MW_RS06005	SAS_RS06205	SAR_RS06185	E	E	E	E	E	E	E	E	E	E	0
ftsZ	SAOUHSC_01150	USA300HOU_RS05960	MW_RS05755	SAS_RS05955	SAR_RS05935	E	E	E	E	E	E	E	E	E	E	0
fusA	SAOUHSC_00529	USA300HOU_RS02875	MW_RS02770	SAS_RS02740	SAR_RS02860	E	E	E	E	E	E	E	E	E	E	0
mvaK1	SAOUHSC_00577	USA300HOU_RS03085	MW_RS02980	SAS_RS02950	SAR_RS03065	E	E	E	E	E	E	E	E	E	E	0
gapA	SAOUHSC_00795	USA300HOU_RS04185	MW_RS04005	SAS_RS03975	SAR_RS04225	E	E	E	E	E	E	E	E	E	E	0
gatA	SAOUHSC_02117	USA300HOU_RS10320	MW_RS10035	SAS_RS09905	SAR_RS10400	E	E	E	E	E	E	E	E	E	E	0
gatB_1	SAOUHSC_02116	USA300HOU_RS10315	MW_RS10030	SAS_RS09900	SAR_RS10395	E	E	E	E	E	E	E	E	E	E	0
gatC_1	SAOUHSC_02118	USA300HOU_RS10325	MW_RS10040	SAS_RS09910	SAR_RS10405	E	E	U	U	E	E	E	U	U	E	2
glmS	SAOUHSC_02399	USA300HOU_RS11625	MW_RS11295	SAS_RS11160	SAR_RS11680	E	E	E	E	E	E	E	E	E	E	0
glmU	SAOUHSC_00471	USA300HOU_RS02555	MW_RS02435	SAS_RS02405	SAR_RS02525	E	E	E	E	E	E	E	E	E	E	0
glnA	SAOUHSC_01287	USA300HOU_RS06590	MW_RS06385	SAS_RS06585	SAR_RS06565	E	E	E	E	E	E	E	E	E	E	0
gltX	SAOUHSC_00509	USA300HOU_RS02780	MW_RS02675	SAS_RS02645	SAR_RS02765	E	E	E	E	E	E	E	E	E	E	0
glyS	SAOUHSC_01666	USA300HOU_RS08350	MW_RS08110	SAS_RS07985	SAR_RS08410	E	E	E	E	E	E	E	E	E	E	0
gmk	SAOUHSC_01176	USA300HOU_RS06075	MW_RS05870	SAS_RS06070	SAR_RS06050	E	E	E	E	E	E	E	E	E	E	0
gnd	SAOUHSC_01605	USA300HOU_RS08075	MW_RS07835	SAS_RS07710	SAR_RS08135	E	E	E	E	E	E	E	E	E	E	0
gph_2	SAOUHSC_01701	USA300HOU_RS08515	MW_RS08270	SAS_RS08145	SAR_RS08570	E	E	E	E	E	E	E	E	E	E	0
groEL	SAOUHSC_02254	USA300HOU_RS10925	MW_RS10625	SAS_RS10490	SAR_RS10995	E	E	E	E	E	E	E	E	E	E	0
groES	SAOUHSC_02255	USA300HOU_RS10930	MW_RS10630	SAS_RS10495	SAR_RS11000	U	E	E	E	U	U	E	E	E	U	2
group_0135	SAOUHSC_00659	USA300HOU_RS03530	MW_RS03345	SAS_RS03315	SAR_RS03400	E	E	E	E	E	E	E	E	E	E	0
group_0429	SAOUHSC_01756	USA300HOU_RS08755	MW_RS08515	SAS_RS08390	SAR_RS08820	E	E	E	E	E	E	E	E	E	E	0
group_0272	SAOUHSC_01244	USA300HOU_RS06385	MW_RS06180	SAS_RS06380	SAR_RS06360	E	U	E	E	E	E	U	E	E	E	1
hemQ	SAOUHSC_00573	USA300HOU_RS03070	MW_RS02965	SAS_RS02935	SAR_RS03050	E	E	U	E	E	E	E	U	E	E	1
group_0329	SAOUHSC_01477	USA300HOU_RS07470	MW_RS07250	SAS_RS07445	SAR_RS07520	E	E	E	E	E	E	E	E	E	E	0
mvaK2	SAOUHSC_00579	USA300HOU_RS03095	MW_RS02990	SAS_RS02960	SAR_RS03075	E	E	E	E	E	E	E	E	E	E	0
holA	SAOUHSC_01690	USA300HOU_RS08460	MW_RS08215	SAS_RS08090	SAR_RS08515	E	E	E	E	E	E	E	E	E	E	0
hemD	SAOUHSC_01773	USA300HOU_RS08840	MW_RS08600	SAS_RS08475	SAR_RS08935	U	E	E	E	E	U	E	E	E	E	1
mpsB	SAOUHSC_00413	USA300HOU_RS02280	MW_RS02160	SAS_RS02130	SAR_RS02245	E	E	E	E	E	E	E	E	E	E	0
gyrA	SAOUHSC_00006	USA300HOU_RS00030	MW_RS00030	SAS_RS00030	SAR_RS00030	E	E	E	E	E	E	E	E	E	E	0
gyrB	SAOUHSC_00005	USA300HOU_RS00025	MW_RS00025	SAS_RS00025	SAR_RS00025	E	E	E	E	E	E	E	E	E	E	0
hemA	SAOUHSC_01776	USA300HOU_RS08855	MW_RS08615	SAS_RS08490	SAR_RS08950	E	E	E	E	E	E	E	E	E	E	0
hemB	SAOUHSC_01772	USA300HOU_RS08835	MW_RS08595	SAS_RS08470	SAR_RS08930	U	E	E	E	E	U	E	E	E	E	1
hemC	SAOUHSC_01774	USA300HOU_RS08845	MW_RS08605	SAS_RS08480	SAR_RS08940	E	E	E	E	E	E	E	E	E	E	0
hemH	SAOUHSC_01961	USA300HOU_RS09790	MW_RS09505	SAS_RS09380	SAR_RS09880	E	E	U	NE	E	U	U	U	U	E	4
hepT	SAOUHSC_01486	USA300HOU_RS07515	MW_RS07295	SAS_RS07490	SAR_RS07560	E	E	E	E	E	E	E	E	E	E	0
hisS	SAOUHSC_01738	USA300HOU_RS08680	MW_RS08440	SAS_RS08315	SAR_RS08745	E	E	E	E	E	E	E	E	E	E	0
hprK	SAOUHSC_00781	USA300HOU_RS04115	MW_RS03935	SAS_RS03905	SAR_RS04155	E	U	E	E	E	E	U	E	E	E	1
hup	SAOUHSC_01490	USA300HOU_RS07535	MW_RS07315	SAS_RS07510	SAR_RS07580	U	E	E	E	E	U	E	E	E	E	1
ileS	SAOUHSC_01159	USA300HOU_RS05995	MW_RS05790	SAS_RS05990	SAR_RS05970	E	E	E	E	E	E	E	E	E	E	0
infB	SAOUHSC_01246	USA300HOU_RS06395	MW_RS06190	SAS_RS06390	SAR_RS06370	E	E	E	E	E	E	E	E	E	E	0
infC	SAOUHSC_01786	USA300HOU_RS08905	MW_RS08665	SAS_RS08540	SAR_RS09000	E	E	U	E	E	E	E	U	E	E	1
iscS	SAOUHSC_01727	USA300HOU_RS08635	MW_RS08395	SAS_RS08270	SAR_RS08700	E	E	E	E	E	E	E	E	E	E	0
leuS	SAOUHSC_01875	USA300HOU_RS09335	MW_RS09095	SAS_RS08970	SAR_RS09455	E	E	E	E	E	E	E	E	E	E	0
ligA	SAOUHSC_02122	USA300HOU_RS10340	MW_RS10055	SAS_RS09925	SAR_RS10420	E	E	E	E	E	E	E	E	E	E	0
lysS	SAOUHSC_00493	USA300HOU_RS02655	MW_RS02535	SAS_RS02505	SAR_RS02625	E	E	E	E	E	E	E	E	E	E	0
map_1	SAOUHSC_02102	USA300HOU_RS10240	MW_RS09950	SAS_RS09825	SAR_RS10325	E	E	E	E	E	E	E	E	E	E	0
menA	SAOUHSC_00980	USA300HOU_RS05180	MW_RS04970	SAS_RS05170	SAR_RS05155	E	E	E	E	E	E	E	E	E	E	0
metS	SAOUHSC_00461	USA300HOU_RS02505	MW_RS02385	SAS_RS02355	SAR_RS02475	E	E	E	E	E	E	E	E	E	E	0
metK	SAOUHSC_01909	USA300HOU_RS09495	MW_RS09230	SAS_RS09105	SAR_RS09595	E	E	E	E	E	E	E	E	E	E	0
mnmA_A	SAOUHSC_01726	USA300HOU_RS08630	MW_RS08390	SAS_RS08265	SAR_RS08695	E	E	E	E	E	E	E	E	E	E	0
mraY	SAOUHSC_01146	USA300HOU_RS05940	MW_RS05735	SAS_RS05935	SAR_RS05915	E	E	E	E	E	E	E	E	E	E	0
murB	SAOUHSC_00752	USA300HOU_RS03995	MW_RS03815	SAS_RS03785	SAR_RS04030	E	E	E	E	E	E	E	E	E	E	0
murC	SAOUHSC_01856	USA300HOU_RS09245	MW_RS09005	SAS_RS08880	SAR_RS09335	E	E	E	E	E	E	E	E	E	E	0
murD	SAOUHSC_01147	USA300HOU_RS05945	MW_RS05740	SAS_RS05940	SAR_RS05920	E	E	E	E	E	E	E	E	E	E	0
murE	SAOUHSC_00954	USA300HOU_RS05045	MW_RS04830	SAS_RS04720	SAR_RS05015	E	E	E	E	E	E	E	E	E	E	0
murF	SAOUHSC_02317	USA300HOU_RS11240	MW_RS10935	SAS_RS10800	SAR_RS11305	E	E	E	E	E	E	E	E	E	E	0
murG	SAOUHSC_01424	USA300HOU_RS07245	MW_RS07015	SAS_RS07210	SAR_RS07300	E	E	U	E	E	E	E	U	E	E	1
murJ_1	SAOUHSC_01871	USA300HOU_RS09315	MW_RS09075	SAS_RS08950	SAR_RS09435	E	E	E	E	E	E	E	E	E	E	0
nadD	SAOUHSC_01697	USA300HOU_RS08495	MW_RS08250	SAS_RS08125	SAR_RS08550	E	E	E	E	E	E	E	E	E	E	0
nadE	SAOUHSC_02132	USA300HOU_RS10385	MW_RS10100	SAS_RS09970	SAR_RS10465	E	E	E	E	E	E	E	E	E	E	0
ppnK	SAOUHSC_00943	USA300HOU_RS04990	MW_RS04775	SAS_RS04665	SAR_RS04950	E	E	E	E	E	E	E	E	E	E	0
nrdE	SAOUHSC_00742	USA300HOU_RS03950	MW_RS03770	SAS_RS03740	SAR_RS03990	E	E	E	E	E	E	E	E	E	E	0
nrdF	SAOUHSC_00743	USA300HOU_RS03955	MW_RS03775	SAS_RS03745	SAR_RS03995	E	E	E	E	E	E	E	E	E	E	0
nrdI	SAOUHSC_00741	USA300HOU_RS03945	MW_RS03765	SAS_RS03735	SAR_RS03985	E	E	E	E	E	E	E	E	E	E	0
mpsA	SAOUHSC_00412	USA300HOU_RS02275	MW_RS02155	SAS_RS02125	SAR_RS02240	E	E	E	E	E	E	E	E	E	E	0
nusA	SAOUHSC_01243	USA300HOU_RS06380	MW_RS06175	SAS_RS06375	SAR_RS06355	E	E	E	E	E	E	E	E	E	E	0
obgE	SAOUHSC_01753	USA300HOU_RS08745	MW_RS08505	SAS_RS08380	SAR_RS08810	E	E	E	E	E	E	E	E	E	E	0
parC	SAOUHSC_01352	USA300HOU_RS06895	MW_RS06670	SAS_RS06865	SAR_RS06975	E	E	E	E	E	E	E	E	E	E	0
parE	SAOUHSC_01351	USA300HOU_RS06890	MW_RS06665	SAS_RS06860	SAR_RS06970	E	E	E	E	E	E	E	E	E	E	0
pbp1	SAOUHSC_01145	USA300HOU_RS05935	MW_RS05730	SAS_RS05930	SAR_RS05910	E	E	E	E	E	E	E	E	E	E	0
bmfBB	SAOUHSC_01611	USA300HOU_RS08100	MW_RS07860	SAS_RS07735	SAR_RS08160	U	E	E	E	E	U	E	E	E	E	1
pfkA	SAOUHSC_01807	USA300HOU_RS09010	MW_RS08760	SAS_RS08635	SAR_RS09095	E	E	E	E	E	E	E	E	E	E	0
pgi	SAOUHSC_00900	USA300HOU_RS04775	MW_RS04560	SAS_RS04450	SAR_RS04705	E	E	E	E	U	E	E	E	E	U	1
pgk	SAOUHSC_00796	USA300HOU_RS04190	MW_RS04010	SAS_RS03980	SAR_RS04230	E	E	E	E	E	E	E	E	E	E	0
pgsA	SAOUHSC_01260	USA300HOU_RS06465	MW_RS06260	SAS_RS06460	SAR_RS06440	E	E	E	E	E	E	E	E	E	E	0
pheS	SAOUHSC_01092	USA300HOU_RS05690	MW_RS05480	SAS_RS05680	SAR_RS05675	E	E	E	E	E	E	E	E	E	E	0
pheT_1	SAOUHSC_01093	USA300HOU_RS05695	MW_RS05485	SAS_RS05685	SAR_RS05680	E	E	E	E	E	E	E	E	E	E	0
plsC	SAOUHSC_01837	USA300HOU_RS09165	MW_RS08920	SAS_RS08795	SAR_RS09250	E	E	E	E	E	E	E	E	E	E	0
plsX	SAOUHSC_01197	USA300HOU_RS06175	MW_RS05970	SAS_RS06170	SAR_RS06150	E	E	E	E	E	E	E	E	E	E	0
plsY	SAOUHSC_01350	USA300HOU_RS06885	MW_RS06660	SAS_RS06855	SAR_RS06965	E	E	E	E	E	E	E	E	E	E	0
pncB	SAOUHSC_02133	USA300HOU_RS10390	MW_RS10105	SAS_RS09975	SAR_RS10470	E	E	E	E	E	E	E	E	E	E	0
polC_1	SAOUHSC_01241	USA300HOU_RS06370	MW_RS06165	SAS_RS06365	SAR_RS06345	E	E	E	E	E	E	E	E	E	E	0
pbp2	SAOUHSC_01467	USA300HOU_RS07420	MW_RS07200	SAS_RS07395	SAR_RS07470	E	E	E	E	E	E	E	E	E	E	0
ppaC	SAOUHSC_02140	USA300HOU_RS10425	MW_RS10140	SAS_RS10010	SAR_RS10505	E	E	E	E	E	E	E	E	E	E	0
prfA	SAOUHSC_02359	USA300HOU_RS11435	MW_RS11125	SAS_RS10990	SAR_RS11500	E	E	E	E	E	E	E	E	E	E	0
prfB	SAOUHSC_00771	USA300HOU_RS04080	MW_RS03900	SAS_RS03870	SAR_RS04115	E	E	E	E	E	E	E	E	E	E	0
priA	SAOUHSC_01179	USA300HOU_RS06090	MW_RS05885	SAS_RS06085	SAR_RS06065	E	E	E	E	E	E	E	E	E	E	0
proS	SAOUHSC_01240	USA300HOU_RS06365	MW_RS06160	SAS_RS06360	SAR_RS06340	E	E	E	E	E	E	E	E	E	E	0
prs	SAOUHSC_00472	USA300HOU_RS02560	MW_RS02440	SAS_RS02410	SAR_RS02530	E	E	E	E	E	E	E	E	E	E	0
eutD	SAOUHSC_00574	USA300HOU_RS03075	MW_RS02970	SAS_RS02940	SAR_RS03055	E	E	E	E	E	E	E	E	E	E	0
pth	SAOUHSC_00475	USA300HOU_RS02575	MW_RS02455	SAS_RS02425	SAR_RS02545	E	E	E	E	E	E	E	E	E	E	0
pykA	SAOUHSC_01806	USA300HOU_RS09005	MW_RS08755	SAS_RS08630	SAR_RS09090	E	E	E	E	E	E	E	E	E	E	0
pyrG	SAOUHSC_02368	USA300HOU_RS11480	MW_RS11170	SAS_RS11035	SAR_RS11550	E	E	E	E	E	E	E	E	E	E	0
pyrH	SAOUHSC_01235	USA300HOU_RS06340	MW_RS06135	SAS_RS06335	SAR_RS06315	E	E	E	E	E	E	E	E	E	E	0
rbgA	SAOUHSC_01214	USA300HOU_RS06255	MW_RS06050	SAS_RS06250	SAR_RS06230	E	E	E	E	E	E	E	E	E	E	0
relA	SAOUHSC_01742	USA300HOU_RS08695	MW_RS08455	SAS_RS08330	SAR_RS08760	E	E	E	E	E	E	E	E	E	E	0
ribC	SAOUHSC_01249	USA300HOU_RS06410	MW_RS06205	SAS_RS06405	SAR_RS06385	E	E	E	E	E	E	E	E	E	E	0
rnjA	SAOUHSC_01035	USA300HOU_RS05430	MW_RS05220	SAS_RS05420	SAR_RS05415	E	E	E	E	E	E	E	E	E	E	0
rnz	SAOUHSC_01598	USA300HOU_RS08040	MW_RS07800	SAS_RS07675	SAR_RS08090	E	E	E	E	E	E	E	E	E	E	0
cfxE	SAOUHSC_01189	USA300HOU_RS06140	MW_RS05935	SAS_RS06135	SAR_RS06115	E	E	E	E	E	E	E	E	E	E	0
rplB	SAOUHSC_02509	USA300HOU_RS12160	MW_RS11765	SAS_RS11630	SAR_RS12190	E	E	E	E	E	E	E	E	E	E	0
rplC	SAOUHSC_02512	USA300HOU_RS12175	MW_RS11780	SAS_RS11645	SAR_RS12205	E	E	E	E	E	E	E	E	E	E	0
rplD	SAOUHSC_02511	USA300HOU_RS12170	MW_RS11775	SAS_RS11640	SAR_RS12200	E	E	E	E	E	E	E	E	E	E	0
rplE	SAOUHSC_02500	USA300HOU_RS12115	MW_RS11720	SAS_RS11585	SAR_RS12145	E	E	E	E	E	E	E	E	E	E	0
rplF	SAOUHSC_02496	USA300HOU_RS12100	MW_RS11705	SAS_RS11570	SAR_RS12130	E	E	E	E	E	E	E	E	E	E	0
rplJ	SAOUHSC_00520	USA300HOU_RS02835	MW_RS02730	SAS_RS02700	SAR_RS02820	E	E	E	E	E	E	E	E	E	E	0
rplL_1	SAOUHSC_00521	USA300HOU_RS02840	MW_RS02735	SAS_RS02705	SAR_RS02825	E	U	E	E	E	E	U	E	E	E	1
rplM	SAOUHSC_02478	USA300HOU_RS12015	MW_RS11620	SAS_RS11485	SAR_RS12035	E	E	E	E	E	E	E	E	E	E	0
rplP	SAOUHSC_02505	USA300HOU_RS12140	MW_RS11745	SAS_RS11610	SAR_RS12170	E	E	E	E	E	E	E	E	E	E	0
rplR	SAOUHSC_02495	USA300HOU_RS12095	MW_RS11700	SAS_RS11565	SAR_RS12125	U	E	E	E	U	U	E	E	E	U	2
rplS	SAOUHSC_01211	USA300HOU_RS06240	MW_RS06035	SAS_RS06235	SAR_RS06215	U	E	U	E	U	U	E	U	E	U	3
rplT	SAOUHSC_01784	USA300HOU_RS08895	MW_RS08655	SAS_RS08530	SAR_RS08990	E	E	E	E	E	E	E	E	E	E	0
rplV	SAOUHSC_02507	USA300HOU_RS12150	MW_RS11755	SAS_RS11620	SAR_RS12180	E	E	E	E	E	E	E	E	E	E	0
rplX	SAOUHSC_02501	USA300HOU_RS12120	MW_RS11725	SAS_RS11590	SAR_RS12150	E	E	E	E	E	E	E	E	E	E	0
rpmA	SAOUHSC_01755	USA300HOU_RS08750	MW_RS08510	SAS_RS08385	SAR_RS08815	E	E	U	E	E	E	E	U	E	E	1
rpmC	SAOUHSC_02504	USA300HOU_RS12135	MW_RS11740	SAS_RS11605	SAR_RS12165	U	U	E	E	E	U	U	E	E	E	2
rpmD	SAOUHSC_02493	USA300HOU_RS12085	MW_RS11690	SAS_RS11555	SAR_RS12115	E	E	E	E	E	E	E	E	E	E	0
rpmE2	SAOUHSC_02361	USA300HOU_RS11445	MW_RS11135	SAS_RS11000	SAR_RS11515	E	E	U	E	E	E	E	U	E	E	1
rpmJ	SAOUHSC_02488	USA300HOU_RS12060	MW_RS11665	SAS_RS11530	SAR_RS12090	U	E	U	U	U	U	E	U	U	U	4
rpoA	SAOUHSC_02485	USA300HOU_RS12045	MW_RS11650	SAS_RS11515	SAR_RS12075	E	E	E	E	E	E	E	E	E	E	0
rpoB	SAOUHSC_00524	USA300HOU_RS02850	MW_RS02745	SAS_RS02715	SAR_RS02835	E	E	E	E	E	E	E	E	E	E	0
rpoC	SAOUHSC_00525	USA300HOU_RS02855	MW_RS02750	SAS_RS02720	SAR_RS02840	E	E	E	E	E	E	E	E	E	E	0
rpsB	SAOUHSC_01232A	USA300HOU_RS06325	MW_RS06120	SAS_RS06320	SAR_RS06300	E	E	E	E	E	E	E	E	E	E	0
rpsC	SAOUHSC_02506	USA300HOU_RS12145	MW_RS11750	SAS_RS11615	SAR_RS12175	E	E	E	E	E	E	E	E	E	E	0
rpsE	SAOUHSC_02494	USA300HOU_RS12090	MW_RS11695	SAS_RS11560	SAR_RS12120	E	E	E	E	E	E	E	E	E	E	0
rpsF	SAOUHSC_00348	USA300HOU_RS01935	MW_RS01795	SAS_RS01765	SAR_RS01820	E	E	E	E	E	E	E	E	E	E	0
rpsG	SAOUHSC_00528	USA300HOU_RS02870	MW_RS02765	SAS_RS02735	SAR_RS02855	E	E	U	E	U	E	E	U	E	U	2
rpsJ	SAOUHSC_02512a	USA300HOU_RS12180	MW_RS11785	SAS_RS11650	SAR_RS12210	E	E	E	E	E	E	E	E	E	E	0
rpsK	SAOUHSC_02486	USA300HOU_RS12050	MW_RS11655	SAS_RS11520	SAR_RS12080	E	E	E	E	E	E	E	E	E	E	0
rpsL	SAOUHSC_00527	USA300HOU_RS02865	MW_RS02760	SAS_RS02730	SAR_RS02850	E	E	E	E	E	E	E	E	E	E	0
rpsM	SAOUHSC_02487	USA300HOU_RS12055	MW_RS11660	SAS_RS11525	SAR_RS12085	E	E	E	E	E	E	E	E	E	E	0
rpsO	SAOUHSC_01250	USA300HOU_RS06415	MW_RS06210	SAS_RS06410	SAR_RS06390	U	U	E	E	U	U	U	E	E	U	3
rpsP	SAOUHSC_01208	USA300HOU_RS06225	MW_RS06020	SAS_RS06220	SAR_RS06200	E	E	U	E	E	E	E	U	E	E	1
rpsR	SAOUHSC_00350	USA300HOU_RS01945	MW_RS01805	SAS_RS01775	SAR_RS01830	E	E	E	E	U	E	E	E	E	U	1
rpsS	SAOUHSC_02508	USA300HOU_RS12155	MW_RS11760	SAS_RS11625	SAR_RS12185	E	E	E	E	E	E	E	E	E	E	0
rpsU	SAOUHSC_01678	USA300HOU_RS08400	MW_RS08160	SAS_RS08035	SAR_RS08460	E	E	U	E	U	E	E	U	E	U	2
rsgA	SAOUHSC_01188	USA300HOU_RS06135	MW_RS05930	SAS_RS06130	SAR_RS06110	U	E	E	E	E	U	E	E	E	E	1
secA	SAOUHSC_00769	USA300HOU_RS04070	MW_RS03890	SAS_RS03860	SAR_RS04105	E	E	E	E	E	E	E	E	E	E	0
secY	SAOUHSC_02491	USA300HOU_RS12075	MW_RS11680	SAS_RS11545	SAR_RS12105	E	E	E	E	E	E	E	E	E	E	0
serS	SAOUHSC_00009	USA300HOU_RS00045	MW_RS00045	SAS_RS00045	SAR_RS00045	E	E	E	E	E	E	E	E	E	E	0
sigA	SAOUHSC_01662	USA300HOU_RS08330	MW_RS08090	SAS_RS07965	SAR_RS08390	E	E	E	E	E	E	E	E	E	E	0
smpB	SAOUHSC_00804	USA300HOU_RS04230	MW_RS04050	SAS_RS04020	SAR_RS04270	E	E	E	E	E	E	E	E	E	E	0
spsB	SAOUHSC_00903	USA300HOU_RS04790	MW_RS04575	SAS_RS04465	SAR_RS04720	E	E	U	E	E	E	E	U	E	E	1
spxA	SAOUHSC_00934	USA300HOU_RS04945	MW_RS04730	SAS_RS04620	SAR_RS04905	E	E	E	E	U	E	E	E	E	U	1
srkA	SAOUHSC_01866	USA300HOU_RS09290	MW_RS09050	SAS_RS08925	SAR_RS09410	U	E	E	E	E	U	E	E	E	E	1
ssb	SAOUHSC_00349	USA300HOU_RS01940	MW_RS01800	SAS_RS01770	SAR_RS01825	E	E	E	E	E	E	E	E	E	E	0
sufD	SAOUHSC_00848	USA300HOU_RS04520	MW_RS04315	SAS_RS04205	SAR_RS04460	E	E	E	E	E	E	E	E	E	E	0
sufB	SAOUHSC_00851	USA300HOU_RS04535	MW_RS04330	SAS_RS04220	SAR_RS04475	E	E	E	E	E	E	E	E	E	E	0
sufC	SAOUHSC_00847	USA300HOU_RS04515	MW_RS04310	SAS_RS04200	SAR_RS04455	E	E	E	E	E	E	E	E	E	E	0
tarG	SAOUHSC_00642	USA300HOU_RS03455	MW_RS03270	SAS_RS03240	SAR_RS03325	E	E	E	E	E	E	E	E	E	E	0
tarH_1	SAOUHSC_00641	USA300HOU_RS03450	MW_RS03265	SAS_RS03235	SAR_RS03320	E	E	E	E	E	E	E	E	E	E	0
tarO	SAOUHSC_00762	USA300HOU_RS04040	MW_RS03860	SAS_RS03830	SAR_RS04075	E	E	E	E	E	E	E	E	E	E	0
tarB	SAOUHSC_00643	USA300HOU_RS03460	MW_RS03275	SAS_RS03245	SAR_RS03330	E	E	E	E	E	E	E	E	E	E	0
tarD	SAOUHSC_00645	USA300HOU_RS03470	MW_RS03285	SAS_RS03255	SAR_RS03340	E	E	U	E	E	E	E	U	E	E	1
tarF_1	SAOUHSC_00223	USA300HOU_RS01320	MW_RS01215	SAS_RS01190	SAR_RS01250	E	E	E	E	E	E	E	E	E	E	0
tarJ	SAOUHSC_00226	USA300HOU_RS01330	MW_RS01225	SAS_RS01200	SAR_RS01260	E	E	E	U	E	E	E	E	U	E	1
thiN	SAOUHSC_01190	USA300HOU_RS06145	MW_RS05940	SAS_RS06140	SAR_RS06120	U	E	U	E	E	U	E	U	E	E	2
mvaD	SAOUHSC_00578	USA300HOU_RS03090	MW_RS02985	SAS_RS02955	SAR_RS03070	E	E	E	E	E	E	E	E	E	E	0
thrS	SAOUHSC_01788	USA300HOU_RS08915	MW_RS08675	SAS_RS08550	SAR_RS09010	E	E	E	E	E	E	E	E	E	E	0
thyA	SAOUHSC_01435	USA300HOU_RS07295	MW_RS07070	SAS_RS07265	SAR_RS07355	E	E	E	E	E	E	E	E	E	E	0
tilS	SAOUHSC_00484	USA300HOU_RS02610	MW_RS02490	SAS_RS02460	SAR_RS02580	E	E	E	E	E	E	E	E	E	E	0
tkt	SAOUHSC_01337	USA300HOU_RS06830	MW_RS06600	SAS_RS06800	SAR_RS06900	E	E	E	E	E	E	E	E	E	E	0
tmk	SAOUHSC_00451	USA300HOU_RS02455	MW_RS02335	SAS_RS02305	SAR_RS02425	E	E	E	E	E	E	E	E	E	E	0
tpiA	SAOUHSC_00797	USA300HOU_RS04195	MW_RS04015	SAS_RS03985	SAR_RS04235	E	E	E	E	E	E	E	E	E	E	0
trmD	SAOUHSC_01210	USA300HOU_RS06235	MW_RS06030	SAS_RS06230	SAR_RS06210	E	E	E	E	E	E	E	E	E	E	0
trmK	SAOUHSC_01661	USA300HOU_RS08325	MW_RS08085	SAS_RS07960	SAR_RS08385	E	E	E	U	E	E	E	E	U	E	1
trpS	SAOUHSC_00933	USA300HOU_RS04940	MW_RS04725	SAS_RS04615	SAR_RS04900	E	E	E	E	E	E	E	E	E	E	0
trxA_1	SAOUHSC_01100	USA300HOU_RS05725	MW_RS05515	SAS_RS05715	SAR_RS05710	E	U	E	E	E	E	U	E	E	E	1
trxB	SAOUHSC_00785	USA300HOU_RS04135	MW_RS03955	SAS_RS03925	SAR_RS04175	E	E	E	E	E	E	E	E	E	E	0
tsaB	SAOUHSC_02279	USA300HOU_RS11045	MW_RS10745	SAS_RS10610	SAR_RS11110	E	E	E	E	E	E	E	E	E	E	0
gcp	SAOUHSC_02277	USA300HOU_RS11035	MW_RS10735	SAS_RS10600	SAR_RS11100	E	E	E	E	E	E	E	E	E	E	0
tsf	SAOUHSC_01234	USA300HOU_RS06335	MW_RS06130	SAS_RS06330	SAR_RS06310	E	E	E	E	E	E	E	E	E	E	0
tuf	SAOUHSC_00530	USA300HOU_RS02880	MW_RS02775	SAS_RS02745	SAR_RS02865	E	E	E	E	E	E	E	E	E	E	0
tyrS	SAOUHSC_01839	USA300HOU_RS09175	MW_RS08930	SAS_RS08805	SAR_RS09260	E	E	E	E	E	E	E	E	E	E	0
uppS	SAOUHSC_01237	USA300HOU_RS06350	MW_RS06145	SAS_RS06345	SAR_RS06325	E	E	E	E	E	E	E	E	E	E	0
valS	SAOUHSC_01767	USA300HOU_RS08810	MW_RS08570	SAS_RS08445	SAR_RS08905	E	E	E	E	E	E	E	E	E	E	0
walK	SAOUHSC_00021	USA300HOU_RS00105	MW_RS00105	SAS_RS00105	SAR_RS00105	E	E	E	E	E	E	E	E	E	E	0
walR	SAOUHSC_00020	USA300HOU_RS00100	MW_RS00100	SAS_RS00100	SAR_RS00100	E	E	E	E	E	E	E	E	E	E	0
ybeY	SAOUHSC_01672	USA300HOU_RS08375	MW_RS08135	SAS_RS08010	SAR_RS08435	E	E	E	E	E	E	E	E	E	E	0
cbf1	SAOUHSC_01973	USA300HOU_RS09840	MW_RS09555	SAS_RS09430	SAR_RS09930	E	E	E	E	E	E	E	E	E	E	0
yidC	SAOUHSC_02327	USA300HOU_RS11290	MW_RS10980	SAS_RS10845	SAR_RS11355	E	E	E	E	E	E	E	E	E	E	0
ywlC	SAOUHSC_02357	USA300HOU_RS11425	MW_RS11115	SAS_RS10980	SAR_RS11490	E	E	E	E	E	E	E	E	E	E	0
zwf	SAOUHSC_01599	USA300HOU_RS08045	MW_RS07805	SAS_RS07680	SAR_RS08095	E	E	E	E	E	E	E	E	E	E	0

## Sheet: Legend
5 Strain Essentials List	Those genes that were listed as essential in all five strains after performing the TRANSIT: Gumbel analysis followed by a permutation test to evaluate the significance of fitness differences across strains.
Essentials and Uncertain List	Those genes that were listed as essential for at least one strain and uncertain in the remaining strains after said analyses.
Tags	Gene Identifiers
Name	Roary-derived gene names (adjusted with AureoWiki gene names where appropriate)
HG003	The locus tag for the gene based on the NCTC8325 tags available on NCBI
USA300	The locus tag for the gene based on the USA300-TCH1516 tags available on NCBI
MW2	The locus tag for the gene based on the MW2 tags available on NCBI
MSSA476	The locus tag for the gene based on the MSSA476 tags available on NCBI
MRSA252	The locus tag for the gene based on the MRSA252 tags available on NCBI
TRANSIT: Gumbel	Gene essentiality as determined by applying the TRANSIT software Gumbel method on the Tn-Seq data (see methods). Not provided for Conservative List because they are all E.
E	Essential
NE	Nonessential
U	Uncertain
S	Too small to evaluate
Permutation	Results from TRANSIT: Gumbel adjusted based on pairwise permutation tests between strains. If a gene was essential in one strain via TRANSIT and nonessential in another strain but a permutation test revealed the difference was not significant, the gene was labeled in both strains as uncertain. Not provided for Conservative List because they are all E.
E	Essential
U	Uncertain
Essentiality here is defined as a lack of transposon sequencing reads, indicative of an inability to compete for growth in a mixed population of bacterial mutants.
Some genes in this list came up as essential in all five strains, though knockouts can be made in those genes under permissive conditions (e.g. tarO, heme biosynthesis genes)
