# Supplementary material for: Multi-strain Tn-Seq reveals common daptomycin resistance determinants in Staphylococcus aureus
Source: PLoS Pathog. 2019 Nov 18;15(11):e1007862. doi: 10.1371/journal.ppat.1007862 (PMC6934316; doi:10.1371/journal.ppat.1007862)
Supplement: S3 Table — Lists the results from performing gene ontology analysis on the genes that were essential in all five strains, using the more conservative list from the S2 Table. Red text highlights those processes mentioned in the main text. DNA, RNA, and protein metabolic processes are significantly over-represented among the genes essential for all five strains of S. aureus studied. Phospholipid and monosaccharide synthesis were likewise over-represented, while genes of unknown function were under-represented. Processes with a corrected p-value of 0.05 or greater are grayed out. (XLSX) [file ppat.1007862.s011.xlsx]

## Sheet: PantherGOSlimBioProcessEssGenes
Analysis Type:	PANTHER Overrepresentation Test (Released 20181010)
Annotation Version and Release Date:	PANTHER version 13.1 Released 2018-02-03
Analyzed List:	Client Text Box Input (Staphylococcus aureus)
Reference List:	Staphylococcus aureus (all genes in database)
Test Type:	FISHER
Correction:	FDR
PANTHER GO-Slim Biological Process	Staphylococcus aureus - REFLIST (2889)	Client Text Box Input (198)	Client Text Box Input (expected)	Client Text Box Input (over/under)	Client Text Box Input (fold Enrichment)	Client Text Box Input (raw P-value)	Client Text Box Input (FDR)
metabolic process (GO:0008152)	698	114	47.84	+	2.38	5.98e-22	7.06e-20
Unclassified (UNCLASSIFIED)	2041	76	139.88	-	0.54	1.68e-19	9.92e-18
biosynthetic process (GO:0009058)	274	66	18.78	+	3.51	1.48e-18	5.83e-17
cellular process (GO:0009987)	559	93	38.31	+	2.43	5.64e-17	1.66e-15
translation (GO:0006412)	50	29	3.43	+	8.46	7.07e-16	1.67e-14
primary metabolic process (GO:0044238)	598	93	40.98	+	2.27	2.28e-15	4.48e-14
protein metabolic process (GO:0019538)	108	35	7.4	+	4.73	7.18e-13	1.21e-11
tRNA aminoacylation for protein translation (GO:0006418)	19	17	1.3	+	13.06	7.84e-12	1.16e-10
nucleobase-containing compound metabolic process (GO:0006139)	292	55	20.01	+	2.75	2.2e-11	2.89e-10
tRNA metabolic process (GO:0006399)	40	20	2.74	+	7.3	2.34e-10	2.76e-09
nitrogen compound metabolic process (GO:0006807)	342	57	23.44	+	2.43	8.98e-10	9.64e-09
RNA metabolic process (GO:0016070)	127	28	8.7	+	3.22	2.58e-07	2.53e-06
phosphate-containing compound metabolic process (GO:0006796)	172	31	11.79	+	2.63	3.55e-06	3.22e-05
coenzyme metabolic process (GO:0006732)	48	15	3.29	+	4.56	5.93e-06	5e-05
DNA replication (GO:0006260)	19	9	1.3	+	6.91	3.64e-05	0.000286
phospholipid metabolic process (GO:0006644)	11	7	0.75	+	9.29	6.97e-05	0.000514
cellular component organization or biogenesis (GO:0071840)	47	13	3.22	+	4.04	7.4e-05	0.000514
cellular component organization (GO:0016043)	29	10	1.99	+	5.03	0.000116	0.000758
cellular amino acid metabolic process (GO:0006520)	174	26	11.93	+	2.18	0.000441	0.00274
cellular component biogenesis (GO:0044085)	35	9	2.4	+	3.75	0.00152	0.00895
monosaccharide metabolic process (GO:0005996)	31	8	2.12	+	3.77	0.00272	0.0153
DNA metabolic process (GO:0006259)	57	11	3.91	+	2.82	0.00345	0.0185
mitochondrial translation (GO:0032543)	3	3	0.21	+	14.59	0.0045	0.0221
organelle organization (GO:0006996)	13	5	0.89	+	5.61	0.00444	0.0228
glycolysis (GO:0006096)	5	3	0.34	+	8.75	0.0114	0.0519
fatty acid biosynthetic process (GO:0006633)	5	3	0.34	+	8.75	0.0114	0.054
pentose-phosphate shunt (GO:0006098)	8	3	0.55	+	5.47	0.0292	0.128
polyphosphate catabolic process (GO:0006798)	3	2	0.21	+	9.73	0.036	0.152
carbohydrate metabolic process (GO:0005975)	122	15	8.36	+	1.79	0.0466	0.183
protein transport (GO:0015031)	10	3	0.69	+	4.38	0.0461	0.188
gluconeogenesis (GO:0006094)	4	2	0.27	+	7.3	0.0517	0.197
lipid metabolic process (GO:0006629)	37	6	2.54	+	2.37	0.054	0.199
catabolic process (GO:0009056)	96	12	6.58	+	1.82	0.0672	0.24
ion transport (GO:0006811)	48	0	3.29	-	< 0.01	0.0718	0.249
fatty acid metabolic process (GO:0006631)	13	3	0.89	+	3.37	0.0784	0.264
generation of precursor metabolites and energy (GO:0006091)	47	7	3.22	+	2.17	0.0816	0.267
acyl-CoA metabolic process (GO:0006637)	6	2	0.41	+	4.86	0.0887	0.283
intracellular protein transport (GO:0006886)	7	2	0.48	+	4.17	0.109	0.34
pteridine-containing compound metabolic process (GO:0042558)	8	2	0.55	+	3.65	0.131	0.387
pyrimidine nucleobase metabolic process (GO:0006206)	8	2	0.55	+	3.65	0.131	0.397
mitochondrion organization (GO:0007005)	3	1	0.21	+	4.86	0.233	0.625
protein targeting (GO:0006605)	3	1	0.21	+	4.86	0.233	0.639
steroid metabolic process (GO:0008202)	13	2	0.89	+	2.24	0.25	0.654
lipid transport (GO:0006869)	3	1	0.21	+	4.86	0.233	0.655
amino acid transport (GO:0006865)	53	1	3.63	-	0.28	0.258	0.661
cellular component morphogenesis (GO:0032989)	3	1	0.21	+	4.86	0.233	0.671
localization (GO:0051179)	124	5	8.5	-	0.59	0.274	0.687
rRNA metabolic process (GO:0016072)	15	2	1.03	+	1.95	0.298	0.734
response to toxic substance (GO:0009636)	6	1	0.41	+	2.43	0.372	0.783
protein glycosylation (GO:0006486)	5	1	0.34	+	2.92	0.328	0.791
protein folding (GO:0006457)	6	1	0.41	+	2.43	0.372	0.797
cellular protein modification process (GO:0006464)	38	4	2.6	+	1.54	0.342	0.808
sulfur compound metabolic process (GO:0006790)	18	2	1.23	+	1.62	0.371	0.81
transport (GO:0006810)	123	5	8.43	-	0.59	0.353	0.817
carbohydrate transport (GO:0008643)	48	1	3.29	-	0.3	0.37	0.823
response to stress (GO:0006950)	45	1	3.08	-	0.32	0.364	0.825
anion transport (GO:0006820)	27	0	1.85	-	< 0.01	0.414	0.842
protein localization (GO:0008104)	7	1	0.48	+	2.08	0.412	0.853
tricarboxylic acid cycle (GO:0006099)	9	1	0.62	+	1.62	0.485	0.867
intracellular signal transduction (GO:0035556)	9	1	0.62	+	1.62	0.485	0.881
oxidative phosphorylation (GO:0006119)	8	1	0.55	+	1.82	0.45	0.885
proteolysis (GO:0006508)	9	1	0.62	+	1.62	0.485	0.895
ferredoxin metabolic process (GO:0006124)	8	1	0.55	+	1.82	0.45	0.9
respiratory electron transport chain (GO:0022904)	30	3	2.06	+	1.46	0.467	0.903
regulation of translation (GO:0006417)	9	1	0.62	+	1.62	0.485	0.909
vitamin metabolic process (GO:0006766)	31	3	2.12	+	1.41	0.478	0.909
phosphate ion transport (GO:0006817)	42	1	2.88	-	0.35	0.522	0.92
cell cycle (GO:0007049)	12	1	0.82	+	1.22	0.578	0.975
cell communication (GO:0007154)	12	1	0.82	+	1.22	0.578	0.989
glycogen metabolic process (GO:0005977)	13	1	0.89	+	1.12	0.605	0.992
signal transduction (GO:0007165)	12	1	0.82	+	1.22	0.578	1
regulation of carbohydrate metabolic process (GO:0006109)	5	0	0.34	-	< 0.01	1	1
regulation of biological process (GO:0050789)	13	1	0.89	+	1.12	0.605	1.01
response to stimulus (GO:0050896)	69	3	4.73	-	0.63	0.625	1.01
cholesterol metabolic process (GO:0008203)	8	0	0.55	-	< 0.01	1	1.01
nucleobase-containing compound transport (GO:0015931)	6	0	0.41	-	< 0.01	1	1.02
cation transport (GO:0006812)	9	0	0.62	-	< 0.01	1	1.03
transcription from RNA polymerase II promoter (GO:0006366)	9	0	0.62	-	< 0.01	1	1.04
regulation of transcription from RNA polymerase II promoter (GO:0006357)	9	0	0.62	-	< 0.01	1	1.04
cellular amino acid catabolic process (GO:0009063)	21	2	1.44	+	1.39	0.656	1.05
fatty acid beta-oxidation (GO:0006635)	4	0	0.27	-	< 0.01	1	1.05
secondary metabolic process (GO:0019748)	4	0	0.27	-	< 0.01	1	1.06
protein acetylation (GO:0006473)	11	0	0.75	-	< 0.01	1	1.07
RNA catabolic process (GO:0006401)	7	0	0.48	-	< 0.01	1	1.08
vitamin biosynthetic process (GO:0009110)	25	2	1.71	+	1.17	0.691	1.09
protein lipidation (GO:0006497)	3	0	0.21	-	< 0.01	1	1.09
protein complex biogenesis (GO:0070271)	3	0	0.21	-	< 0.01	1	1.1
mitochondrial transport (GO:0006839)	3	0	0.21	-	< 0.01	1	1.11
protein complex assembly (GO:0006461)	3	0	0.21	-	< 0.01	1	1.12
purine nucleobase metabolic process (GO:0006144)	14	1	0.96	+	1.04	1	1.13
porphyrin-containing compound metabolic process (GO:0006778)	14	1	0.96	+	1.04	1	1.15
homeostatic process (GO:0042592)	12	0	0.82	-	< 0.01	1	1.16
DNA repair (GO:0006281)	29	1	1.99	-	0.5	1	1.17
DNA recombination (GO:0006310)	19	1	1.3	-	0.77	1	1.18
regulation of nucleobase-containing compound metabolic process (GO:0019219)	45	2	3.08	-	0.65	0.767	1.19
polysaccharide metabolic process (GO:0005976)	23	1	1.58	-	0.63	1	1.19
biological regulation (GO:0065007)	23	1	1.58	-	0.63	1	1.2
transcription, DNA-dependent (GO:0006351)	60	3	4.11	-	0.73	0.796	1.22
prosthetic group metabolic process (GO:0051189)	2	0	0.14	-	< 0.01	1	1.22
response to abiotic stimulus (GO:0009628)	2	0	0.14	-	< 0.01	1	1.23
cytokinesis (GO:0000910)	2	0	0.14	-	< 0.01	1	1.24
response to external stimulus (GO:0009605)	2	0	0.14	-	< 0.01	1	1.26
DNA catabolic process (GO:0006308)	2	0	0.14	-	< 0.01	1	1.27
protein phosphorylation (GO:0006468)	2	0	0.14	-	< 0.01	1	1.28
reproduction (GO:0000003)	2	0	0.14	-	< 0.01	1	1.3
protein methylation (GO:0006479)	2	0	0.14	-	< 0.01	1	1.31
meiosis (GO:0007126)	2	0	0.14	-	< 0.01	1	1.33
regulation of cellular amino acid metabolic process (GO:0006521)	1	0	0.07	-	< 0.01	1	1.34
regulation of phosphate metabolic process (GO:0019220)	1	0	0.07	-	< 0.01	1	1.36
regulation of catalytic activity (GO:0050790)	1	0	0.07	-	< 0.01	1	1.37
developmental process (GO:0032502)	1	0	0.07	-	< 0.01	1	1.39
nitrogen utilization (GO:0019740)	1	0	0.07	-	< 0.01	1	1.4
vitamin catabolic process (GO:0009111)	1	0	0.07	-	< 0.01	1	1.42
regulation of molecular function (GO:0065009)	1	0	0.07	-	< 0.01	1	1.44
cyclic nucleotide metabolic process (GO:0009187)	1	0	0.07	-	< 0.01	1	1.46
nitric oxide biosynthetic process (GO:0006809)	1	0	0.07	-	< 0.01	1	1.47
vitamin transport (GO:0051180)	1	0	0.07	-	< 0.01	1	1.49
cellular amino acid biosynthetic process (GO:0008652)	74	5	5.07	-	0.99	1	1.51

## Sheet: Legend
Staphylococcus aureus - REFLIST (2889)	Number of genes present in the S. aureus genome within each category.
Client Text Box Input (198)	Number of genes listed as essential in all five strains of S. aureus tested, according to our analyses, that belong to the given category.
Client Text Box Input (expected)	The number of genes one would expect in the given category, given the proportion of S. aureus genes in that category and the number of essential genes.
Client Text Box Input (over/under)	Whether the actual number is above (+) or below (-) the expected value.
Client Text Box Input (fold Enrichment)	Client Text Box Input / Client Text Box Input expected
Client Text Box Input (raw P-value)	Statistical output of GO analysis Fisher test for the given category.
Client Text Box Input (FDR)	Multiple hypothesis testing corrected p-value.
Highlighted in red are those categories mentioned in the main text of the manuscript.
Those categories that did not have a corrected p-value of less than 0.05 have been grayed out.
