# Supplementary material for: Multi-strain Tn-Seq reveals common daptomycin resistance determinants in Staphylococcus aureus
Source: PLoS Pathog. 2019 Nov 18;15(11):e1007862. doi: 10.1371/journal.ppat.1007862 (PMC6934316; doi:10.1371/journal.ppat.1007862)
Supplement: S4 Table — A table of the genes that were 10-fold depleted of reads in the normalized daptomycin file compared to the control file with q-values less than 0.05 and at least 100 reads in the control file. (XLSX) [file ppat.1007862.s012.xlsx]

## Sheet: S4_Table
Strain	Medium	DaptConc	Gene	CtrlReads	ExpReads	Ratio	CorrPVal	Description	Roary	SAOUHSC
HG003	MHB2	1	SAOUHSC_01803	2714	31	0.0118	4.8e-23	D-serine/D-alanine/glycine transporter	aapA	SAOUHSC_01803
MRSA252	MHB2	1	SAR_RS09085	3238	252	0.0781	4.77e-16	D-serine/D-alanine/glycine transporter	aapA	SAOUHSC_01803
MRSA252	RPMI	0.5	SAR_RS09085	2347	71	0.0308	1.39e-12	D-serine/D-alanine/glycine transporter	aapA	SAOUHSC_01803
MW2	MHB2	0.5	MW_RS08750	7545	465	0.0617	1.42e-05	D-serine/D-alanine/glycine transporter	aapA	SAOUHSC_01803
MW2	RPMI	0.25	MW_RS08750	6003	195	0.0327	2.77e-13	D-serine/D-alanine/glycine transporter	aapA	SAOUHSC_01803
USA300	MHB2	0.5	USA300HOU_RS08990	4959	125	0.0254	1.76e-32	D-serine/D-alanine/glycine transporter	aapA	SAOUHSC_01803
HG003	MHB2	1	SAOUHSC_02305	2789	87	0.0316	8.25e-16	Alanine racemase 1	alr	SAOUHSC_02305
MRSA252	MHB2	1	SAR_RS11245	239	21	0.092	9.96e-05	Alanine racemase 1	alr	SAOUHSC_02305
MRSA252	RPMI	0.5	SAR_RS11245	565	39	0.0708	9.85e-08	Alanine racemase 1	alr	SAOUHSC_02305
USA300	MHB2	0.5	USA300HOU_RS11180	1283	52	0.0415	4.75e-24	Alanine racemase 1	alr	SAOUHSC_02305
HG003	MHB2	1	SAOUHSC_01420	856	76	0.0898	0.000325877	Response regulator ArlR	arlR	SAOUHSC_01420
MSSA476	RPMI	0.25	SAS_RS07195	3669	39	0.0109	1.59e-12	Response regulator ArlR	arlR	SAOUHSC_01420
MW2	RPMI	0.25	MW_RS07000	466	20	0.0452	6.88e-05	Response regulator ArlR	arlR	SAOUHSC_01420
MSSA476	RPMI	0.25	SAS_RS07190	3172	84	0.0267	7.07e-18	Signal transduction histidine-protein kinase ArlS	arlS	SAOUHSC_01419
MW2	RPMI	0.25	MW_RS06995	1081	98	0.0919	0.00122996	Signal transduction histidine-protein kinase ArlS	arlS	SAOUHSC_01419
MRSA252	MHB2	1	SAR_RS12375	1216	61	0.0512	0.000716439	Biotin transporter BioY	bioY	SAOUHSC_02552
HG003	MHB2	1	SAOUHSC_01827	413	17	0.0439	1.75e-07	Septation ring formation regulator EzrA	ezrA	SAOUHSC_01827
MRSA252	RPMI	0.5	SAR_RS09195	641	62	0.0977	3.18e-09	Septation ring formation regulator EzrA	ezrA	SAOUHSC_01827
USA300	MHB2	0.5	USA300HOU_RS09110	823	54	0.0673	2.22e-22	Septation ring formation regulator EzrA	ezrA	SAOUHSC_01827
MRSA252	MHB2	1	SAR_RS13625	620	32	0.0526	2.94e-06	Fructose-1%2C6-bisphosphatase class 3	fbp	SAOUHSC_02822
HG003	MHB2	1	SAOUHSC_00998	2774	272	0.0984	1.98e-09	Putative penicillin-binding protein PbpX	fmtA	SAOUHSC_00998
MRSA252	MHB2	1	SAR_RS11715	256	11	0.0449	1.95e-07	Phosphoglucosamine mutase	glmM	SAOUHSC_02405
HG003	MHB2	1	SAOUHSC_01462	909	7	0.0091	1.54e-06	Cell cycle protein GpsB	gpsB	SAOUHSC_01462
HG003	RPMI	0.25	SAOUHSC_01462	1011	49	0.0499	0.00320319	Cell cycle protein GpsB	gpsB	SAOUHSC_01462
MRSA252	RPMI	0.5	SAR_RS07445	272	13	0.0514	0.019874	Cell cycle protein GpsB	gpsB	SAOUHSC_01462
MSSA476	MHB2	0.5	SAS_RS07370	253	15	0.0642	0.046064	Cell cycle protein GpsB	gpsB	SAOUHSC_01462
MW2	RPMI	0.25	MW_RS07175	649	4	0.0071	0.00626249	Cell cycle protein GpsB	gpsB	SAOUHSC_01462
USA300	MHB2	0.5	USA300HOU_RS07395	560	49	0.0891	8.59e-05	Cell cycle protein GpsB	gpsB	SAOUHSC_01462
HG003	MHB2	1	SAOUHSC_00665	1142	1	0.002	6.71e-12	Response regulator protein GraR	graR	SAOUHSC_00665
HG003	RPMI	0.25	SAOUHSC_00665	1567	28	0.0188	1.79e-09	Response regulator protein GraR	graR	SAOUHSC_00665
MRSA252	MHB2	1	SAR_RS03435	479	12	0.028	8.82e-07	Response regulator protein GraR	graR	SAOUHSC_00665
MRSA252	RPMI	0.5	SAR_RS03435	236	10	0.0447	0.00344154	Response regulator protein GraR	graR	SAOUHSC_00665
MSSA476	MHB2	0.5	SAS_RS03350	502	7	0.0153	1.28e-08	Response regulator protein GraR	graR	SAOUHSC_00665
MSSA476	RPMI	0.25	SAS_RS03350	300	13	0.0466	1.53e-05	Response regulator protein GraR	graR	SAOUHSC_00665
MW2	MHB2	0.5	MW_RS03380	750	3	0.0049	1.1e-06	Response regulator protein GraR	graR	SAOUHSC_00665
MW2	RPMI	0.25	MW_RS03380	686	4	0.0077	2.19e-06	Response regulator protein GraR	graR	SAOUHSC_00665
USA300	MHB2	0.5	USA300HOU_RS03565	574	1	0.0036	1.18e-12	Response regulator protein GraR	graR	SAOUHSC_00665
USA300	RPMI	0.12	USA300HOU_RS03565	698	6	0.0104	8.84e-14	Response regulator protein GraR	graR	SAOUHSC_00665
HG003	MHB2	1	SAOUHSC_00666	2510	15	0.0062	1.97e-17	Sensor histidine kinase GraS	graS	SAOUHSC_00666
HG003	RPMI	0.25	SAOUHSC_00666	2936	67	0.0232	1.25e-15	Sensor histidine kinase GraS	graS	SAOUHSC_00666
MRSA252	MHB2	1	SAR_RS03440	1110	18	0.0173	7.86e-10	Sensor histidine kinase GraS	graS	SAOUHSC_00666
MRSA252	RPMI	0.5	SAR_RS03440	457	9	0.0216	1.02e-07	Sensor histidine kinase GraS	graS	SAOUHSC_00666
MSSA476	MHB2	0.5	SAS_RS03355	1068	67	0.0636	3.4e-11	Sensor histidine kinase GraS	graS	SAOUHSC_00666
MSSA476	RPMI	0.25	SAS_RS03355	588	36	0.0635	2.45e-08	Sensor histidine kinase GraS	graS	SAOUHSC_00666
MW2	MHB2	0.5	MW_RS03385	2967	139	0.0473	2.77e-09	Sensor histidine kinase GraS	graS	SAOUHSC_00666
MW2	RPMI	0.25	MW_RS03385	2568	71	0.0281	1.12e-06	Sensor histidine kinase GraS	graS	SAOUHSC_00666
USA300	MHB2	0.5	USA300HOU_RS03570	1266	20	0.0163	4.34e-22	Sensor histidine kinase GraS	graS	SAOUHSC_00666
USA300	RPMI	0.12	USA300HOU_RS03570	1383	11	0.0087	7.45e-22	Sensor histidine kinase GraS	graS	SAOUHSC_00666
HG003	MHB2	1	SAOUHSC_00678	2828	175	0.0622	7.56e-08	hypothetical protein	group_0141	SAOUHSC_00678
HG003	MHB2	1	SAOUHSC_01025	3104	47	0.0154	4.76e-26	hypothetical protein	group_0231	SAOUHSC_01025
HG003	RPMI	0.25	SAOUHSC_01025	467	44	0.0971	8.77e-11	hypothetical protein	group_0231	SAOUHSC_01025
MRSA252	MHB2	1	SAR_RS05365	2993	73	0.0247	9.49e-19	hypothetical protein	group_0231	SAOUHSC_01025
MRSA252	RPMI	0.5	SAR_RS05365	1192	14	0.0129	6.62e-17	hypothetical protein	group_0231	SAOUHSC_01025
HG003	MHB2	1	SAOUHSC_01050	2787	24	0.0089	1.62e-18	hypothetical protein	group_0235	SAOUHSC_01050
MRSA252	RPMI	0.5	SAR_RS05490	824	66	0.081	1.47e-08	hypothetical protein	group_0235	SAOUHSC_01050
MSSA476	MHB2	0.5	SAS_RS05495	668	44	0.0673	9.66e-09	hypothetical protein	group_0235	SAOUHSC_01050
MW2	MHB2	0.5	MW_RS05295	1099	23	0.0215	4.19e-08	hypothetical protein	group_0235	SAOUHSC_01050
USA300	MHB2	0.5	USA300HOU_RS05505	583	49	0.0856	5.68e-14	hypothetical protein	group_0235	SAOUHSC_01050
USA300	RPMI	0.12	USA300HOU_RS09520	172	16	0.0967	0.0216948	Putative membrane protein insertion efficiency factor	group_0461	SAOUHSC_01914
HG003	MHB2	1	SAOUHSC_02004	820	59	0.0736	0.000133953	hypothetical protein	group_0487	SAOUHSC_02004
HG003	MHB2	1	SAOUHSC_02149	903	44	0.05	3.66e-05	hypothetical protein	group_0571	SAOUHSC_02149
MRSA252	MHB2	1	SAR_RS10550	1954	45	0.0236	0.00512298	hypothetical protein	group_0571	SAOUHSC_02149
USA300	MHB2	0.5	USA300HOU_RS10470	1095	58	0.0536	3.19e-10	hypothetical protein	group_0571	SAOUHSC_02149
MW2	RPMI	0.25	MW_RS13125	285	19	0.0713	0.0309694	UTP--glucose-1-phosphate uridylyltransferase	gtaB	SAOUHSC_02801
HG003	MHB2	1	SAOUHSC_01361	692	51	0.0748	0.0396647	Regulatory protein MsrR	lcpA	SAOUHSC_01361
MW2	RPMI	0.25	MW_RS06710	1644	65	0.0399	0.00247877	Regulatory protein MsrR	lcpA	SAOUHSC_01361
HG003	MHB2	1	SAOUHSC_00782	874	81	0.094	3.62e-08	Prolipoprotein diacylglyceryl transferase	lgt	SAOUHSC_00782
HG003	MHB2	1	SAOUHSC_01162	499	37	0.076	0.00021276	Lipoprotein signal peptidase	lspA	SAOUHSC_01162
HG003	MHB2	1	SAOUHSC_00952	1919	66	0.0349	1.85e-13	putative glycolipid permease LtaA	ltaA	SAOUHSC_00952
HG003	RPMI	0.25	SAOUHSC_00952	2458	79	0.0324	1.89e-16	putative glycolipid permease LtaA	ltaA	SAOUHSC_00952
MRSA252	RPMI	0.5	SAR_RS05005	394	25	0.065	6.6e-11	putative glycolipid permease LtaA	ltaA	SAOUHSC_00952
MW2	MHB2	0.5	MW_RS04820	3277	190	0.0583	1.79e-05	putative glycolipid permease LtaA	ltaA	SAOUHSC_00952
MW2	RPMI	0.25	MW_RS04820	3024	250	0.083	5.99e-11	putative glycolipid permease LtaA	ltaA	SAOUHSC_00952
USA300	RPMI	0.12	USA300HOU_RS05035	882	39	0.0448	2.54e-20	putative glycolipid permease LtaA	ltaA	SAOUHSC_00952
MRSA252	MHB2	1	SAR_RS05165	2631	151	0.0579	1.9e-13	2-succinyl-5-enolpyruvyl-6-hydroxy-3-cyclohexene-1-carboxylate synthase	menD	SAOUHSC_00983
HG003	MHB2	1	SAOUHSC_01359	5972	182	0.0307	1.87e-40	Phosphatidylglycerol lysyltransferase	mprF	SAOUHSC_01359
MRSA252	MHB2	1	SAR_RS07005	2165	58	0.027	7.17e-24	Phosphatidylglycerol lysyltransferase	mprF	SAOUHSC_01359
MRSA252	RPMI	0.5	SAR_RS07005	1250	30	0.0249	7.85e-17	Phosphatidylglycerol lysyltransferase	mprF	SAOUHSC_01359
USA300	MHB2	0.5	USA300HOU_RS06925	3526	125	0.0358	2.49e-43	Phosphatidylglycerol lysyltransferase	mprF	SAOUHSC_01359
USA300	RPMI	0.12	USA300HOU_RS06925	3227	194	0.0605	5.14e-64	Phosphatidylglycerol lysyltransferase	mprF	SAOUHSC_01359
MW2	RPMI	0.25	MW_RS08530	1836	156	0.0854	0.000419228	Cell shape-determining protein MreC	mreC	SAOUHSC_01759
HG003	MHB2	1	SAOUHSC_02337	1763	32	0.0185	1.62e-18	UDP-N-acetylglucosamine 1-carboxyvinyltransferase 1	murA1	SAOUHSC_02337
MSSA476	MHB2	0.5	SAS_RS10895	917	17	0.0199	3.61e-14	UDP-N-acetylglucosamine 1-carboxyvinyltransferase 1	murA1	SAOUHSC_02337
MSSA476	RPMI	0.25	SAS_RS10895	308	14	0.0472	3.35e-08	UDP-N-acetylglucosamine 1-carboxyvinyltransferase 1	murA1	SAOUHSC_02337
MW2	MHB2	0.5	MW_RS11030	940	27	0.0299	1.48e-05	UDP-N-acetylglucosamine 1-carboxyvinyltransferase 1	murA1	SAOUHSC_02337
MW2	RPMI	0.25	MW_RS11030	775	12	0.017	4.01e-07	UDP-N-acetylglucosamine 1-carboxyvinyltransferase 1	murA1	SAOUHSC_02337
USA300	MHB2	0.5	USA300HOU_RS11340	2466	57	0.0233	4.75e-24	UDP-N-acetylglucosamine 1-carboxyvinyltransferase 1	murA1	SAOUHSC_02337
USA300	RPMI	0.12	USA300HOU_RS11340	1644	102	0.0628	1.35e-21	UDP-N-acetylglucosamine 1-carboxyvinyltransferase 1	murA1	SAOUHSC_02337
MRSA252	MHB2	1	SAR_RS11405	7365	697	0.0947	1.99e-06	UDP-N-acetylglucosamine 1-carboxyvinyltransferase 2	murA2	SAOUHSC_02365
MRSA252	RPMI	0.5	SAR_RS11405	3468	47	0.0137	7.52e-16	UDP-N-acetylglucosamine 1-carboxyvinyltransferase 2	murA2	SAOUHSC_02365
HG003	MHB2	1	SAOUHSC_03049	420	13	0.0337	1.85e-05	Nucleoid occlusion protein	noc	SAOUHSC_03049
HG003	RPMI	0.25	SAOUHSC_03049	532	34	0.0664	0.000942867	Nucleoid occlusion protein	noc	SAOUHSC_03049
MRSA252	RPMI	0.5	SAR_RS14670	579	51	0.0892	0.0236506	Nucleoid occlusion protein	noc	SAOUHSC_03049
MW2	RPMI	0.25	MW_RS14240	1033	75	0.0739	0.00326812	Nucleoid occlusion protein	noc	SAOUHSC_03049
MRSA252	RPMI	0.5	SAR_RS08345	2007	55	0.0278	2.26e-13	Penicillin-binding protein H	pbp3	SAOUHSC_01652
MRSA252	RPMI	0.5	SAR_RS03345	1594	87	0.0552	5.15e-10	D-alanyl-D-alanine carboxypeptidase DacA	pbp4	SAOUHSC_00646
MW2	RPMI	0.25	MW_RS03290	4231	100	0.0238	1.02e-09	D-alanyl-D-alanine carboxypeptidase DacA	pbp4	SAOUHSC_00646
MRSA252	MHB2	1	SAR_RS09600	279	24	0.0892	1.05e-05	Phosphoenolpyruvate carboxykinase (ATP)	pckA	SAOUHSC_01910
MW2	RPMI	0.25	MW_RS13085	1463	29	0.0203	3.35e-07	Phosphoglucomutase	pgcA	SAOUHSC_02793
MRSA252	MHB2	1	SAR_RS05385	9416	259	0.0276	4.18e-22	Phosphoenolpyruvate-protein phosphotransferase	ptsI	SAOUHSC_01029
HG003	MHB2	1	SAOUHSC_02362	1753	157	0.0902	7.74e-09	Transcription termination factor Rho	rho	SAOUHSC_02362
MRSA252	RPMI	0.5	SAR_RS11315	1821	86	0.048	2.3e-14	Peptidoglycan glycosyltransferase RodA	rodA	SAOUHSC_02319
MW2	RPMI	0.25	MW_RS10945	3633	160	0.0442	7.69e-08	Peptidoglycan glycosyltransferase RodA	rodA	SAOUHSC_02319
HG003	MHB2	1	SAOUHSC_01154	123	1	0.0134	0.000266797	Cell division protein SepF	sepF	SAOUHSC_01154
MSSA476	MHB2	0.5	SAS_RS05970	129	11	0.0961	0.00332088	Cell division protein SepF	sepF	SAOUHSC_01154
HG003	RPMI	0.25	SAOUHSC_00953	434	18	0.0428	0.000222825	Processive diacylglycerol beta-glucosyltransferase	ugtP	SAOUHSC_00953
HG003	MHB2	1	SAOUHSC_00667	2332	20	0.0089	1.09e-12	Bacitracin export ATP-binding protein BceA	vraF	SAOUHSC_00667
HG003	RPMI	0.25	SAOUHSC_00667	2541	78	0.0311	4.83e-08	Bacitracin export ATP-binding protein BceA	vraF	SAOUHSC_00667
MRSA252	RPMI	0.5	SAR_RS03445	467	26	0.0578	1.75e-07	Bacitracin export ATP-binding protein BceA	vraF	SAOUHSC_00667
MSSA476	MHB2	0.5	SAS_RS03360	819	28	0.0351	5.2e-09	Bacitracin export ATP-binding protein BceA	vraF	SAOUHSC_00667
MSSA476	RPMI	0.25	SAS_RS03360	406	29	0.0732	2.87e-06	Bacitracin export ATP-binding protein BceA	vraF	SAOUHSC_00667
MW2	MHB2	0.5	MW_RS03390	2106	39	0.019	0.000720653	Bacitracin export ATP-binding protein BceA	vraF	SAOUHSC_00667
MW2	RPMI	0.25	MW_RS03390	1769	10	0.0062	2.54e-07	Bacitracin export ATP-binding protein BceA	vraF	SAOUHSC_00667
USA300	MHB2	0.5	USA300HOU_RS03575	991	16	0.0175	2.73e-14	Bacitracin export ATP-binding protein BceA	vraF	SAOUHSC_00667
USA300	RPMI	0.12	USA300HOU_RS03575	1209	13	0.0119	1.67e-19	Bacitracin export ATP-binding protein BceA	vraF	SAOUHSC_00667
HG003	MHB2	1	SAOUHSC_00668	6227	34	0.0056	1.28e-44	Bacitracin export permease protein BceB	vraG	SAOUHSC_00668
HG003	RPMI	0.25	SAOUHSC_00668	7382	194	0.0264	1.21e-33	Bacitracin export permease protein BceB	vraG	SAOUHSC_00668
MRSA252	MHB2	1	SAR_RS03450	4597	84	0.0186	3.21e-30	Bacitracin export permease protein BceB	vraG	SAOUHSC_00668
MRSA252	RPMI	0.5	SAR_RS03450	1955	77	0.0398	2.83e-23	Bacitracin export permease protein BceB	vraG	SAOUHSC_00668
MSSA476	MHB2	0.5	SAS_RS03365	3098	112	0.0365	1.33e-29	Bacitracin export permease protein BceB	vraG	SAOUHSC_00668
MSSA476	RPMI	0.25	SAS_RS03365	1525	116	0.0765	3.91e-18	Bacitracin export permease protein BceB	vraG	SAOUHSC_00668
MW2	MHB2	0.5	MW_RS03395	8052	567	0.0705	2.14e-17	Bacitracin export permease protein BceB	vraG	SAOUHSC_00668
MW2	RPMI	0.25	MW_RS03395	7132	542	0.0761	8.89e-18	Bacitracin export permease protein BceB	vraG	SAOUHSC_00668
USA300	MHB2	0.5	USA300HOU_RS03580	3232	21	0.0067	1.8e-47	Bacitracin export permease protein BceB	vraG	SAOUHSC_00668
USA300	RPMI	0.12	USA300HOU_RS03580	3700	55	0.0152	9.2e-50	Bacitracin export permease protein BceB	vraG	SAOUHSC_00668
MRSA252	MHB2	1	SAR_RS10305	929	48	0.0526	1.8e-06	Response regulator protein VraR	vraR	SAOUHSC_02098
MRSA252	RPMI	0.5	SAR_RS10305	578	45	0.0787	1.05e-06	Response regulator protein VraR	vraR	SAOUHSC_02098
MW2	RPMI	0.25	MW_RS09930	1239	119	0.0964	6.2e-05	Response regulator protein VraR	vraR	SAOUHSC_02098
MRSA252	MHB2	1	SAR_RS10310	1381	121	0.0881	8.2e-07	Sensor protein VraS	vraS	SAOUHSC_02099
MRSA252	RPMI	0.5	SAR_RS10310	950	75	0.0796	5.86e-09	Sensor protein VraS	vraS	SAOUHSC_02099
MRSA252	MHB2	1	SAR_RS00110	53188	5254	0.0988	1.19e-05	hypothetical protein	walH	SAOUHSC_00022
HG003	MHB2	1	SAOUHSC_00483	1346	55	0.0414	1.55e-05	General stress protein 13	yugI_2	SAOUHSC_00892

## Sheet: Legend
Listed are those genes that met our statistical cutoffs for Tn-Seq read depletion in the presence of daptomycin.
Strain	Tn-Seq library in which the hit was found
Medium	Whether the sample was grown in MHBII or RPMI supplemented with 10% LB. In both cases, they were supplemented with 0.5 mM CaCl2 and MgCl2.
DaptConc	The concentration of daptomycin added to the medium, in ug/mL.
Gene	NCBI-based locus tag for the gene.
CtrlReads	Reads in the gene in a Tn-Seq sample grown in the same medium with no daptomycin.
ExpReads	Reads in the gene in the daptomycin-exposed sample, after normalizing by the non-zero means method.
Ratio	ExpReads / CtrlReads, only those genes with a ratio less than 0.1 are included.
CorrPVal	P-Values from a Mann-Whitney U test, FDR-corrected using the Benjamini-Hochberg method. Only those with a q-value less than 0.05 are included.
Description	A description of the gene product.
Roary	The tag provided for the gene by analysis with the software Roary (which were then manually curated using AureoWiki), which serves to highlight which genes correspond in the different strains.
SAOUHSC	The corresponding NCTC 8325 locus tag for the given gene, when available.
