# Supplementary material for: Multi-strain Tn-Seq reveals common daptomycin resistance determinants in Staphylococcus aureus
Source: PLoS Pathog. 2019 Nov 18;15(11):e1007862. doi: 10.1371/journal.ppat.1007862 (PMC6934316; doi:10.1371/journal.ppat.1007862)
Supplement: S5 Table — A table of the genes that had upregulation signatures under daptomycin exposure. See Methods for details of analysis. (XLSX) [file ppat.1007862.s013.xlsx]

## Sheet: S5_Table
Strain	Medium	DaptConc	Gene	Strand	Call	CtrlPlus	ExpPlus	PlusQVal	CtrlMinus	ExpMinus	MinusQVal	Description	Roary	SAOUHSC
MSSA476	MHB2	0.5	SAS_RS00410	+	PLUS	218	472	0.0277	219	238	1	hypothetical protein	group_0015	SAOUHSC_00065
MSSA476	RPMI	0.25	SAS_RS04695	+	PLUS	224	847	0.0093	177	450	0.8787	Sodium/proton-dependent alanine carrier protein	acp	SAOUHSC_00949
HG003	MHB2	1	SAOUHSC_00784	+	PLUS	314	977	0.0064	336	363	1	Beta-barrel assembly-enhancing protease	bepA	SAOUHSC_00784
MSSA476	MHB2	0.5	SAS_RS03920	+	PLUS	353	609	0.0171	364	422	1	Beta-barrel assembly-enhancing protease	bepA	SAOUHSC_00784
HG003	RPMI	0.25	SAOUHSC_02323	+	PLUS	297	749	0.0269	367	405	1	Cardiolipin synthase	cls2	SAOUHSC_02323
MRSA252	RPMI	0.5	SAR_RS11340	+	PLUS	182	782	0	199	199	0.9904	Cardiolipin synthase	cls2	SAOUHSC_02323
MSSA476	RPMI	0.25	SAS_RS10830	+	PLUS	367	1493	0	90	355	0.6991	Cardiolipin synthase	cls2	SAOUHSC_02323
MW2	RPMI	0.25	MW_RS10965	+	PLUS	224	1191	0.0015	809	579	1	Cardiolipin synthase	cls2	SAOUHSC_02323
MSSA476	RPMI	0.25	SAS_RS05075	-	MINUS	143	267	1	189	742	0.0069	Competence transcription factor	comK	SAOUHSC_00961
HG003	MHB2	1	SAOUHSC_02879	-	MINUS	184	200	1	226	982	0.0017	Dehydrosqualene synthase	crtM	SAOUHSC_02879
MSSA476	RPMI	0.25	SAS_RS13320	-	MINUS	108	209	1	177	1176	0	Dehydrosqualene synthase	crtM	SAOUHSC_02879
USA300	RPMI	0.12	USA300HOU_RS13905	-	MINUS	364	404	1	407	900	0.005	Dehydrosqualene synthase	crtM	SAOUHSC_02879
HG003	MHB2	1	SAOUHSC_02881	-	MINUS	334	303	1	165	1304	0	Diapolycopene oxygenase	crtP	SAOUHSC_02881
HG003	RPMI	0.25	SAOUHSC_02881	-	MINUS	474	396	1	277	1087	0	Diapolycopene oxygenase	crtP	SAOUHSC_02881
MSSA476	RPMI	0.25	SAS_RS13330	-	MINUS	187	308	1	202	1572	0	Diapolycopene oxygenase	crtP	SAOUHSC_02881
USA300	MHB2	0.5	USA300HOU_RS13915	-	MINUS	287	288	0.9556	303	560	0.0435	Diapolycopene oxygenase	crtP	SAOUHSC_02881
USA300	RPMI	0.12	USA300HOU_RS13915	-	MINUS	383	491	1	392	1067	0.0007	Diapolycopene oxygenase	crtP	SAOUHSC_02881
HG003	MHB2	1	SAOUHSC_02880	-	MINUS	224	276	1	418	1417	0	4%2C4'-diaponeurosporenoate glycosyltransferase	crtQ	SAOUHSC_02880
MW2	MHB2	0.5	MW_RS02640	+	PLUS	321	816	0.0162	190	290	1	Transcriptional regulator CtsR	ctsR	SAOUHSC_00502
USA300	RPMI	0.12	USA300HOU_RS02745	+	PLUS	285	883	0.0021	183	235	1	Transcriptional regulator CtsR	ctsR	SAOUHSC_00502
MW2	RPMI	0.25	MW_RS03515	+	PLUS	673	1701	0.0071	583	542	0.9965	ATP-binding/permease protein CydD	cydD	SAOUHSC_00692
MSSA476	MHB2	0.5	SAS_RS01335	+	PLUS	371	694	0.0121	285	257	1	ESAT-6 secretion system extracellular protein A	esxA	SAOUHSC_00257
MSSA476	RPMI	0.25	SAS_RS01335	+	PLUS	402	1201	0	198	439	1	ESAT-6 secretion system extracellular protein A	esxA	SAOUHSC_00257
USA300	RPMI	0.12	USA300HOU_RS01485	+	PLUS	755	1376	0.0025	511	606	1	ESAT-6 secretion system extracellular protein A	esxA	SAOUHSC_00257
USA300	RPMI	0.12	USA300HOU_RS03890	+	PLUS	441	840	0.0297	490	520	1	Energy-dependent translational throttle protein EttA	ettA	SAOUHSC_00729
HG003	MHB2	1	SAOUHSC_00305	+	PLUS	181	1044	0	176	372	1	Glycine cleavage system H-like protein	gcvHL	SAOUHSC_00305
USA300	RPMI	0.12	USA300HOU_RS01725	+	PLUS	377	805	0.01	222	309	1	Glycine cleavage system H-like protein	gcvHL	SAOUHSC_00305
USA300	RPMI	0.12	USA300HOU_RS12575	-	MINUS	567	731	1	911	1508	0.007	PTS system maltose-specific EIICB component	glvC	SAOUHSC_02597
HG003	MHB2	1	SAOUHSC_00665	+	PLUS	557	1216	0.0061	493	19	1	Response regulator protein GraR	graR	SAOUHSC_00665
MSSA476	MHB2	0.5	SAS_RS03350	+	PLUS	322	708	0.0014	355	65	1	Response regulator protein GraR	graR	SAOUHSC_00665
MSSA476	RPMI	0.25	SAS_RS03350	+	PLUS	319	1106	0	190	22	1	Response regulator protein GraR	graR	SAOUHSC_00665
MW2	RPMI	0.25	MW_RS03380	+	PLUS	784	1854	0.003	611	112	1	Response regulator protein GraR	graR	SAOUHSC_00665
USA300	MHB2	0.5	USA300HOU_RS03565	+	PLUS	371	1149	0	419	45	1	Response regulator protein GraR	graR	SAOUHSC_00665
USA300	RPMI	0.12	USA300HOU_RS03565	+	PLUS	487	1337	0	470	85	1	Response regulator protein GraR	graR	SAOUHSC_00665
HG003	MHB2	1	SAOUHSC_00664	+	PLUS	521	1836	0	498	220	1	hypothetical protein	graX	SAOUHSC_00664
HG003	RPMI	0.25	SAOUHSC_00664	+	PLUS	509	1662	0	562	418	1	hypothetical protein	graX	SAOUHSC_00664
MSSA476	MHB2	0.5	SAS_RS03345	+	PLUS	349	977	0	253	213	1	hypothetical protein	graX	SAOUHSC_00664
MSSA476	RPMI	0.25	SAS_RS03345	+	PLUS	289	1938	0	257	181	1	hypothetical protein	graX	SAOUHSC_00664
USA300	MHB2	0.5	USA300HOU_RS03560	+	PLUS	247	996	0	497	187	1	hypothetical protein	graX	SAOUHSC_00664
USA300	RPMI	0.12	USA300HOU_RS03560	+	PLUS	385	1148	0	492	419	1	hypothetical protein	graX	SAOUHSC_00664
MSSA476	RPMI	0.25	SAS_RS10495	-	MINUS	156	311	1	210	975	0.0005	10 kDa chaperonin	groES	SAOUHSC_02255
USA300	RPMI	0.12	USA300HOU_RS14605	-	MINUS	856	975	1	1590	2178	0.0029	hypothetical protein	group_0809	SAOUHSC_03026
USA300	RPMI	0.12	USA300HOU_RS03335	-	MINUS	387	422	1	338	857	0.0029	hypothetical protein	group_0876
HG003	MHB2	1	SAOUHSC_00331	+	PLUS	597	1153	0.0158	266	366	1	hypothetical protein	group_0062	SAOUHSC_00331
MSSA476	RPMI	0.25	SAS_RS04965	+	PLUS	122	685	0.0013	122	271	1	hypothetical protein	group_0357	SAOUHSC_01531
MSSA476	RPMI	0.25	SAS_RS11720	-	MINUS	297	456	1	509	1281	0.0009	hypothetical protein	group_0685	SAOUHSC_02529
MW2	MHB2	0.5	MW_RS11855	-	MINUS	425	455	1	845	1410	0.0364	hypothetical protein	group_0685	SAOUHSC_02529
USA300	RPMI	0.12	USA300HOU_RS12250	-	MINUS	415	445	1	1375	1893	0.0147	hypothetical protein	group_0685	SAOUHSC_02529
HG003	MHB2	1	SAOUHSC_01917	-	MINUS	311	347	1	189	931	0.0071	hypothetical protein	group_0462	SAOUHSC_01917
MSSA476	RPMI	0.25	SAS_RS02145	+	PLUS	386	1069	0.0053	350	596	1	hypothetical protein	group_0092	SAOUHSC_00416
USA300	RPMI	0.12	USA300HOU_RS02295	+	PLUS	784	1294	0.0203	669	786	1	hypothetical protein	group_0092	SAOUHSC_00416
HG003	MHB2	1	SAOUHSC_00970	+	PLUS	659	2144	0	376	486	1	putative ABC transporter ATP-binding protein	group_0222	SAOUHSC_00970
HG003	RPMI	0.25	SAOUHSC_00970	+	PLUS	746	1357	0.0094	454	509	1	putative ABC transporter ATP-binding protein	group_0222	SAOUHSC_00970
MRSA252	RPMI	0.5	SAR_RS05105	+	PLUS	261	910	0	285	143	1	putative ABC transporter ATP-binding protein	group_0222	SAOUHSC_00970
MSSA476	RPMI	0.25	SAS_RS05125	+	PLUS	428	2160	0	393	584	1	putative ABC transporter ATP-binding protein	group_0222	SAOUHSC_00970
MW2	RPMI	0.25	MW_RS04925	+	PLUS	290	1223	0.008	734	390	1	putative ABC transporter ATP-binding protein	group_0222	SAOUHSC_00970
USA300	MHB2	0.5	USA300HOU_RS05135	+	PLUS	555	1508	0	517	425	0.9665	putative ABC transporter ATP-binding protein	group_0222	SAOUHSC_00970
USA300	RPMI	0.12	USA300HOU_RS05135	+	PLUS	719	1183	0.0488	503	614	1	putative ABC transporter ATP-binding protein	group_0222	SAOUHSC_00970
HG003	MHB2	1	SAOUHSC_02778	-	MINUS	356	413	1	534	1087	0.0375	putative oxidoreductase	group_0744	SAOUHSC_02778
MSSA476	RPMI	0.25	SAS_RS07500	-	MINUS	162	234	1	251	1107	0	hypothetical protein	group_0333	SAOUHSC_01488
MSSA476	RPMI	0.25	SAS_RS05370	+	PLUS	312	890	0.0174	220	346	1	hypothetical protein	group_0231	SAOUHSC_01025
MW2	MHB2	0.5	MW_RS08645	-	MINUS	9	13	1	13	343	0.0279	hypothetical protein	group_0434	SAOUHSC_01782
USA300	MHB2	0.5	USA300HOU_RS08885	-	MINUS	107	48	1	34	370	0.0041	hypothetical protein	group_0434	SAOUHSC_01782
HG003	MHB2	1	SAOUHSC_02149	-	MINUS	128	232	1	232	2284	0	hypothetical protein	group_0571	SAOUHSC_02149
HG003	RPMI	0.25	SAOUHSC_02149	-	MINUS	160	215	1	320	1185	0	hypothetical protein	group_0571	SAOUHSC_02149
MRSA252	RPMI	0.5	SAR_RS10550	-	MINUS	96	82	1	169	1114	0	hypothetical protein	group_0571	SAOUHSC_02149
MSSA476	MHB2	0.5	SAS_RS10055	-	MINUS	55	122	0.8902	177	600	0	hypothetical protein	group_0571	SAOUHSC_02149
MSSA476	RPMI	0.25	SAS_RS10055	-	MINUS	77	71	1	213	1681	0	hypothetical protein	group_0571	SAOUHSC_02149
MW2	MHB2	0.5	MW_RS10185	-	MINUS	181	230	1	79	539	0.0361	hypothetical protein	group_0571	SAOUHSC_02149
USA300	MHB2	0.5	USA300HOU_RS10470	-	MINUS	189	103	1	390	1742	0	hypothetical protein	group_0571	SAOUHSC_02149
USA300	RPMI	0.12	USA300HOU_RS10470	-	MINUS	129	199	1	380	1205	0	hypothetical protein	group_0571	SAOUHSC_02149
USA300	MHB2	0.5	USA300HOU_RS11835	-	MINUS	1309	1212	1	389	1135	0	hypothetical protein	group_0667	SAOUHSC_02442
USA300	RPMI	0.12	USA300HOU_RS12715	+	PLUS	452	1104	0	352	429	1	hypothetical protein	group_0707	SAOUHSC_02628
HG003	MHB2	1	SAOUHSC_00969	+	PLUS	325	2727	0	196	309	1	hypothetical protein	group_0221	SAOUHSC_00969
HG003	RPMI	0.25	SAOUHSC_00969	+	PLUS	426	1106	0.0036	240	251	1	hypothetical protein	group_0221	SAOUHSC_00969
MRSA252	RPMI	0.5	SAR_RS05100	+	PLUS	240	1444	0	153	125	1	hypothetical protein	group_0221	SAOUHSC_00969
MSSA476	MHB2	0.5	SAS_RS05120	+	PLUS	326	769	0	145	179	1	hypothetical protein	group_0221	SAOUHSC_00969
MSSA476	RPMI	0.25	SAS_RS05120	+	PLUS	259	2598	0	211	278	1	hypothetical protein	group_0221	SAOUHSC_00969
MW2	MHB2	0.5	MW_RS04920	+	PLUS	340	985	0.0015	289	326	1	hypothetical protein	group_0221	SAOUHSC_00969
MW2	RPMI	0.25	MW_RS04920	+	PLUS	233	1461	0	294	206	1	hypothetical protein	group_0221	SAOUHSC_00969
USA300	MHB2	0.5	USA300HOU_RS05130	+	PLUS	439	1869	0	293	256	0.8983	hypothetical protein	group_0221	SAOUHSC_00969
USA300	RPMI	0.12	USA300HOU_RS05130	+	PLUS	408	1251	0	354	366	1	hypothetical protein	group_0221	SAOUHSC_00969
MW2	MHB2	0.5	MW_RS09945	-	MINUS	265	373	1	483	890	0.0409	hypothetical protein	vraU	SAOUHSC_02101
MSSA476	RPMI	0.25	SAS_RS03790	-	MINUS	256	337	1	187	769	0.029	hypothetical protein	group_0160	SAOUHSC_00753
USA300	RPMI	0.12	USA300HOU_RS12530	+	PLUS	1093	1634	0.0113	850	1024	1	hypothetical protein	group_0694	SAOUHSC_02588
MSSA476	MHB2	0.5	SAS_RS13335	-	MINUS	449	491	1	210	466	0.0283	hypothetical protein	crtO	SAOUHSC_02882
MSSA476	RPMI	0.25	SAS_RS13335	-	MINUS	390	545	1	301	810	0.0308	hypothetical protein	crtO	SAOUHSC_02882
MSSA476	MHB2	0.5	SAS_RS05360	+	PLUS	535	811	0.0371	104	171	1	hypothetical protein	group_1083
MSSA476	RPMI	0.25	SAS_RS05360	+	PLUS	442	1121	0.01	143	230	1	hypothetical protein	group_1083
HG003	MHB2	1	SAOUHSC_00968	+	PLUS	187	1781	0	166	340	1	hypothetical protein	group_0220	SAOUHSC_00968
MRSA252	RPMI	0.5	SAR_RS05095	+	PLUS	80	936	0	102	136	0.9904	hypothetical protein	group_0220	SAOUHSC_00968
MSSA476	MHB2	0.5	SAS_RS05110	+	PLUS	253	941	0	328	360	1	hypothetical protein	group_0220	SAOUHSC_00968
MSSA476	RPMI	0.25	SAS_RS05110	+	PLUS	206	2277	0	132	408	1	hypothetical protein	group_0220	SAOUHSC_00968
MW2	MHB2	0.5	MW_RS04910	+	PLUS	222	1430	0	917	784	1	hypothetical protein	group_0220	SAOUHSC_00968
MW2	RPMI	0.25	MW_RS04910	+	PLUS	258	1527	0	630	605	0.9965	hypothetical protein	group_0220	SAOUHSC_00968
USA300	RPMI	0.12	USA300HOU_RS05125	+	PLUS	305	1024	0	336	357	1	hypothetical protein	group_0220	SAOUHSC_00968
MW2	MHB2	0.5	MW_RS04915	+	PLUS	504	1382	0	765	889	1	hypothetical protein	group_1008
MW2	RPMI	0.25	MW_RS04915	+	PLUS	610	1600	0.0071	601	490	1	hypothetical protein	group_1008
MSSA476	RPMI	0.25	SAS_RS06570	+	PLUS	262	938	0.0009	130	388	0.7348	GTPase HflX	hflX	SAOUHSC_01283
USA300	RPMI	0.12	USA300HOU_RS06575	+	PLUS	412	917	0.0049	355	496	1	GTPase HflX	hflX	SAOUHSC_01283
MW2	RPMI	0.25	MW_RS14100	-	MINUS	413	441	1	125	928	0.0159	ATP phosphoribosyltransferase	hisG	SAOUHSC_03014
HG003	MHB2	1	SAOUHSC_00067	+	PLUS	492	1150	0.0341	533	616	1	L-lactate permease	lctP1	SAOUHSC_00067
HG003	MHB2	1	SAOUHSC_00304	+	PLUS	342	1088	0.0036	299	433	1	Limonene 1%2C2-monooxygenase	limB_1	SAOUHSC_00304
USA300	RPMI	0.12	USA300HOU_RS00160	-	MINUS	1547	1679	1	1324	1832	0.0386	Beta-lactam-inducible penicillin-binding protein	mecA
HG003	MHB2	1	SAOUHSC_01359	+	PLUS	68	807	0.0036	107	161	1	Phosphatidylglycerol lysyltransferase	mprF	SAOUHSC_01359
MSSA476	RPMI	0.25	SAS_RS06895	+	PLUS	140	782	0.0133	111	153	1	Phosphatidylglycerol lysyltransferase	mprF	SAOUHSC_01359
USA300	MHB2	0.5	USA300HOU_RS06925	+	PLUS	401	1132	0	331	289	0.8919	Phosphatidylglycerol lysyltransferase	mprF	SAOUHSC_01359
USA300	RPMI	0.12	USA300HOU_RS06925	+	PLUS	351	985	0.0025	313	480	1	Phosphatidylglycerol lysyltransferase	mprF	SAOUHSC_01359
MSSA476	RPMI	0.25	SAS_RS10895	-	MINUS	390	347	1	272	1199	0	UDP-N-acetylglucosamine 1-carboxyvinyltransferase 1	murA1	SAOUHSC_02337
MW2	RPMI	0.25	MW_RS11030	-	MINUS	558	216	1	304	1177	0.029	UDP-N-acetylglucosamine 1-carboxyvinyltransferase 1	murA1	SAOUHSC_02337
HG003	RPMI	0.25	SAOUHSC_02365	-	MINUS	628	756	1	244	744	0.0364	UDP-N-acetylglucosamine 1-carboxyvinyltransferase 2	murA2	SAOUHSC_02365
MSSA476	RPMI	0.25	SAS_RS11020	-	MINUS	273	386	1	109	863	0	UDP-N-acetylglucosamine 1-carboxyvinyltransferase 2	murA2	SAOUHSC_02365
MW2	RPMI	0.25	MW_RS11155	-	MINUS	583	560	1	294	1712	0.0018	UDP-N-acetylglucosamine 1-carboxyvinyltransferase 2	murA2	SAOUHSC_02365
USA300	RPMI	0.12	USA300HOU_RS11465	-	MINUS	505	655	1	337	781	0.014	UDP-N-acetylglucosamine 1-carboxyvinyltransferase 2	murA2	SAOUHSC_02365
MRSA252	MHB2	1	SAR_RS10350	-	MINUS	159	165	0.9935	467	938	0.0277	UDP-N-acetylmuramoyl-tripeptide--D-alanyl-D-alanine ligase	murT	SAOUHSC_02107
MRSA252	RPMI	0.5	SAR_RS10350	-	MINUS	105	120	1	266	1042	0	UDP-N-acetylmuramoyl-tripeptide--D-alanyl-D-alanine ligase	murT	SAOUHSC_02107
MSSA476	RPMI	0.25	SAS_RS09855	-	MINUS	79	175	1	298	1070	0.0009	UDP-N-acetylmuramoyl-tripeptide--D-alanyl-D-alanine ligase	murT	SAOUHSC_02107
HG003	RPMI	0.25	SAOUHSC_02005	-	MINUS	914	1040	1	694	1262	0.0364	Adenine DNA glycosylase	mutY	SAOUHSC_02005
MW2	RPMI	0.25	MW_RS09845	-	MINUS	307	257	1	391	1347	0.0164	Adenine DNA glycosylase	mutY	SAOUHSC_02005
USA300	RPMI	0.12	USA300HOU_RS03085	+	PLUS	1060	1633	0.0257	356	387	1	Galactokinase	mvaK1	SAOUHSC_00577
MSSA476	MHB2	0.5	SAS_RS09930	-	MINUS	163	237	1	278	511	0.0439	ATP-dependent DNA helicase PcrA	pcrA	SAOUHSC_02123
HG003	MHB2	1	SAOUHSC_01187	+	PLUS	109	854	0.0018	367	187	1	Serine/threonine-protein kinase PrkC	pknB	SAOUHSC_01187
MRSA252	RPMI	0.5	SAR_RS06105	+	PLUS	49	415	0.0031	104	160	0.9904	Serine/threonine-protein kinase PrkC	pknB	SAOUHSC_01187
MRSA252	RPMI	0.5	SAR_RS09250	-	MINUS	160	214	1	278	764	0.0122	1-acyl-sn-glycerol-3-phosphate acyltransferase	plsC	SAOUHSC_01837
HG003	MHB2	1	SAOUHSC_02152	-	MINUS	181	156	1	442	1968	0	putative ABC transporter ATP-binding protein YxlF	pmtC	SAOUHSC_02152
MSSA476	MHB2	0.5	SAS_RS10070	-	MINUS	326	328	1	306	672	0.005	putative ABC transporter ATP-binding protein YxlF	pmtC	SAOUHSC_02152
MSSA476	RPMI	0.25	SAS_RS10070	-	MINUS	290	425	1	281	903	0.0178	putative ABC transporter ATP-binding protein YxlF	pmtC	SAOUHSC_02152
USA300	MHB2	0.5	USA300HOU_RS10485	-	MINUS	335	221	1	434	705	0.0429	putative ABC transporter ATP-binding protein YxlF	pmtC	SAOUHSC_02152
MRSA252	RPMI	0.5	SAR_RS05485	+	PLUS	145	518	0.0479	234	209	1	Spermidine/putrescine-binding periplasmic protein	potD	SAOUHSC_01049
MRSA252	RPMI	0.5	SAR_RS06125	-	MINUS	171	253	1	196	893	0.001	50S ribosomal protein L28	rpmB	SAOUHSC_01191
USA300	RPMI	0.12	USA300HOU_RS06150	-	MINUS	349	563	0.9915	718	1528	0	50S ribosomal protein L28	rpmB	SAOUHSC_01191
HG003	MHB2	1	SAOUHSC_01678	-	MINUS	296	357	1	328	1075	0.0067	30S ribosomal protein S21	rpsU	SAOUHSC_01678
MRSA252	RPMI	0.5	SAR_RS10630	-	MINUS	328	449	1	425	977	0	Staphylococcal complement inhibitor	scn_1	SAOUHSC_02167
MSSA476	MHB2	0.5	SAS_RS04235	+	PLUS	380	785	0	227	292	1	Hemolysin C	tlyC	SAOUHSC_00854
MSSA476	RPMI	0.25	SAS_RS04235	+	PLUS	379	1843	0	250	337	1	Hemolysin C	tlyC	SAOUHSC_00854
USA300	RPMI	0.12	USA300HOU_RS04550	+	PLUS	527	1031	0.0392	340	484	1	Hemolysin C	tlyC	SAOUHSC_00854
MSSA476	RPMI	0.25	SAS_RS04715	-	MINUS	233	445	1	119	1503	0	Processive diacylglycerol beta-glucosyltransferase	ugtP	SAOUHSC_00953
USA300	RPMI	0.12	USA300HOU_RS05040	-	MINUS	424	430	1	326	1020	0	Processive diacylglycerol beta-glucosyltransferase	ugtP	SAOUHSC_00953
MSSA476	RPMI	0.25	SAS_RS10585	+	PLUS	173	1271	0	143	381	0.8787	putative ABC transporter ATP-binding protein YheS	vga	SAOUHSC_02274
HG003	RPMI	0.25	SAOUHSC_00020	+	PLUS	506	1234	0	392	433	1	Transcriptional regulatory protein WalR	walR	SAOUHSC_00020
MRSA252	RPMI	0.5	SAR_RS00100	+	PLUS	370	985	0	169	179	0.9904	Transcriptional regulatory protein WalR	walR	SAOUHSC_00020
MW2	MHB2	0.5	MW_RS00100	+	PLUS	314	1004	0	345	362	1	Transcriptional regulatory protein WalR	walR	SAOUHSC_00020
USA300	MHB2	0.5	USA300HOU_RS00100	+	PLUS	497	1094	0	239	208	0.8919	Transcriptional regulatory protein WalR	walR	SAOUHSC_00020
USA300	RPMI	0.12	USA300HOU_RS00100	+	PLUS	702	1732	0	369	492	1	Transcriptional regulatory protein WalR	walR	SAOUHSC_00020
MSSA476	MHB2	0.5	SAS_RS13535	+	PLUS	219	460	0.0486	369	416	1	putative amino acid permease YhdG	yhdG_2	SAOUHSC_02923
MRSA252	RPMI	0.5	SAR_RS02575	+	PLUS	141	352	0.0378	3	24	0.9904	General stress protein 13	yugI_1	SAOUHSC_00483
USA300	RPMI	0.12	USA300HOU_RS02605	+	PLUS	259	550	0.0067	77	84	1	General stress protein 13	yugI_1	SAOUHSC_00483

## Sheet: Legend
Listed are those genes that met our statistical cutoffs for Tn-Seq upregulation signature in the presence of daptomycin.
Strain	Tn-Seq library in which the hit was found
Medium	Whether the sample was grown in MHBII or RPMI supplemented with 10% LB. In both cases, they were supplemented with 0.5 mM CaCl2 and MgCl2.
DaptConc	The concentration of daptomycin added to the medium, in ug/mL.
Gene	NCBI-based locus tag for the gene.
Strand	The strand of DNA the gene is located in.
Call	The strand the upregulation signature is located in. Only those where the call and the strand match are included.
CtrlPlus	Tn-Seq reads in the plus strand in the 500 bp upstream of the gene in a sample grown in the same medium with no daptomycin.
ExpPlus	Reads in the plus strand in the 500 bp upstream of a gene in the daptomycin-exposed sample, after normalizing by the non-zero means method.
PlusQVal	P-Values from a bootstrap analysis for the plus strand data, FDR-corrected using the Benjamini-Hochberg method.
CtrlMinus	Tn-Seq reads in the minus strand in the 500 bp upstream of the gene in a sample grown in the same medium with no daptomycin.
ExpMinus	Reads in the minus strand in the 500 bp upstream of a gene in the daptomycin-exposed sample, after normalizing by the non-zero means method.
MinusQVal	P-Values from a bootstrap analysis for the minus strand data, FDR-corrected using the Benjamini-Hochberg method.
Description	A description of the gene product.
Roary	The tag provided for the gene by analysis with the software Roary (which were then manually curated using AureoWiki), which serves to highlight which genes correspond in the different strains.
SAOUHSC	The corresponding NCTC 8325 locus tag for the given gene, when available.
