# Supplementary material for: Multi-strain Tn-Seq reveals common daptomycin resistance determinants in Staphylococcus aureus
Source: PLoS Pathog. 2019 Nov 18;15(11):e1007862. doi: 10.1371/journal.ppat.1007862 (PMC6934316; doi:10.1371/journal.ppat.1007862)
Supplement: S6 Table — A table of the genes that were 10-fold enriched in reads in the normalized daptomycin file compared to the control file with q-values less than 0.05 and at least 100 normalized reads in the daptomycin file. (XLSX) [file ppat.1007862.s014.xlsx]

## Sheet: S6_Table
Strain	Medium	DaptConc	Gene	Call	CtrlReads	ExpReads	Ratio	CorrPVal	Description	Roary	SAOUHSC
MSSA476	RPMI	0.25	SAS_RS05560	Enriched	68	1031	14.9616	0.000234322	Protoheme IX farnesyltransferase 2	ctaB	SAOUHSC_01066
MSSA476	RPMI	0.25	SAS_RS04300	Enriched	20	1356	64.6071	1.12e-13	D-alanine--poly(phosphoribitol) ligase subunit 1	dltA	SAOUHSC_00869
MSSA476	RPMI	0.25	SAS_RS04305	Enriched	42	473	11.03	7.99e-05	Peptidoglycan O-acetyltransferase	dltB	SAOUHSC_00870
MRSA252	RPMI	0.5	SAR_RS06525	Enriched	171	2496	14.5148	6.64e-09	Aerobic glycerol-3-phosphate dehydrogenase	glpD	SAOUHSC_01278
MSSA476	RPMI	0.25	SAS_RS04295	Enriched	12	209	16.1277	0.0154378	hypothetical protein	dltX	SAOUHSC_00868
MSSA476	RPMI	0.25	SAS_RS06485	Enriched	32	378	11.4908	3.28e-07	hypothetical protein	group_0277	SAOUHSC_01265
MRSA252	RPMI	0.5	SAR_RS05405	Enriched	155	2834	18.1701	0.000260425	Ktr system potassium uptake protein A	ktrA	SAOUHSC_01034
MSSA476	RPMI	0.25	SAS_RS05410	Enriched	80	1083	13.3823	1.44e-06	Ktr system potassium uptake protein A	ktrA	SAOUHSC_01034
MW2	RPMI	0.25	MW_RS04855	Enriched	1249	15671	12.5376	0.0236648	Ktr system potassium uptake protein B	ktrD	SAOUHSC_00959
MSSA476	RPMI	0.25	SAS_RS04390	Enriched	13	164	11.7542	0.00776356	Na(+)/H(+) antiporter subunit C1	mnhC1	SAOUHSC_00887
MRSA252	RPMI	0.5	SAR_RS11495	Enriched	26	2432	90.1285	0.00773464	Release factor glutamine methyltransferase	prmC	SAOUHSC_02358
MSSA476	RPMI	0.25	SAS_RS10985	Enriched	44	2477	55.0733	0.00481179	Release factor glutamine methyltransferase	prmC	SAOUHSC_02358
MSSA476	RPMI	0.25	SAS_RS05390	Enriched	168	1799	10.6518	8.73e-14	Phosphoenolpyruvate-protein phosphotransferase	ptsI	SAOUHSC_01029
MSSA476	RPMI	0.25	SAS_RS06195	Enriched	21	255	11.6295	0.0205105	Ribonuclease 3	rnc	SAOUHSC_01203
USA300	MHB2	0.5	USA300HOU_RS06200	Enriched	30	315	10.1802	5.75e-07	Ribonuclease 3	rnc	SAOUHSC_01203
MSSA476	RPMI	0.25	SAS_RS09045	Enriched	36	402	10.8948	5.15e-05	Bifunctional autolysin	sagB	SAOUHSC_01895
MW2	MHB2	0.5	MW_RS08470	Enriched	522	7821	14.9566	0.0197386	hypothetical protein	secDF	SAOUHSC_01746
MSSA476	RPMI	0.25	SAS_RS09755	Enriched	531	6285	11.8154	5.73e-11	Monofunctional glycosyltransferase	sgtB	SAOUHSC_02012
MW2	RPMI	0.25	MW_RS09880	Enriched	1242	35342	28.4335	0.0405619	Monofunctional glycosyltransferase	sgtB	SAOUHSC_02012
MSSA476	RPMI	0.25	SAS_RS13135	Enriched	103	1128	10.8512	5.47e-07	hypothetical protein	srtA	SAOUHSC_02834
MSSA476	RPMI	0.25	SAS_RS04640	Enriched	247	9749	39.3141	1.41e-14	hypothetical protein	yjbH	SAOUHSC_00938
MW2	RPMI	0.25	MW_RS04750	Enriched	3064	60889	19.8663	6.12e-05	hypothetical protein	yjbH	SAOUHSC_00938
HG003	MHB2	1	SAOUHSC_00022	Enriched	1243	15122	12.1567	2.4e-06	Two-component system WalR/WalK regulatory protein YycH	walH	SAOUHSC_00022
MSSA476	RPMI	0.25	SAS_RS00110	Enriched	1602	17450	10.8867	1.16e-09	Two-component system WalR/WalK regulatory protein YycH	walH	SAOUHSC_00022

## Sheet: Legend
Listed are those genes that met our statistical cutoffs for Tn-Seq read enrichment in the presence of daptomycin.
Strain	Tn-Seq library in which the hit was found
Medium	Whether the sample was grown in MHBII or RPMI supplemented with 10% LB. In both cases, they were supplemented with 0.5 mM CaCl2 and MgCl2.
DaptConc	The concentration of daptomycin added to the medium, in ug/mL.
Gene	NCBI-based locus tag for the gene.
CtrlReads	Reads in the gene in a Tn-Seq sample grown in the same medium with no daptomycin.
ExpReads	Reads in the gene in the daptomycin-exposed sample, after normalizing by the non-zero means method.
Ratio	ExpReads / CtrlReads, only those genes with a ratio of at least 10 are included.
CorrPVal	P-Values from a Mann-Whitney U test, FDR-corrected using the Benjamini-Hochberg method. Only those with a q-value less than 0.05 are included.
Description	A description of the gene product.
Roary	The tag provided for the gene by analysis with the software Roary (which were then manually curated using AureoWiki), which serves to highlight which genes correspond in the different strains.
SAOUHSC	The corresponding NCTC 8325 locus tag for the given gene, when available.
