# Supplementary material for: Multi-strain Tn-Seq reveals common daptomycin resistance determinants in Staphylococcus aureus
Source: PLoS Pathog. 2019 Nov 18;15(11):e1007862. doi: 10.1371/journal.ppat.1007862 (PMC6934316; doi:10.1371/journal.ppat.1007862)
Supplement: S7 Table — (XLSX) [file ppat.1007862.s015.xlsx]

## Sheet: S7_Table
Primer name	Description	Sequence
TM240	hsdR MW0169 primer 1 for EcoRI site	GACGGCCAGTGAATTTGCAGTCAATTGCACAGG
TM241	hsdR MW0169 primer 2	CATTTTCTAATGCGTATTCACTTTG
TM242	hsdR MW0169 primer 3	ACGCATTAGAAAATGTTGAATCTTTCGTGGCAG
TM243	hsdR MW0169 primer 4 for HindIII site	TGATTACGCCAAGCTTTACTCTCAGTTCCATAG
TM244	hsdR MW0169 check primer 1	GTGACGAATCAAGGTAGTCATAGTG
TM245	hsdR MW0169 check primer 2	CAACCGTATATGTATTGTATGCTTC
TM311	hsdR2 SAS25 primer 1 for EcoRI site	GACGGCCAGTGAATTGGGAATCATAAGGTCTTC
TM312	hsdR2 SAS25 primer 2	ACTCGCTTCTATATCTTGTTC
TM313	hsdR2 SAS25 primer 3	GATATAGAAGCGAGTCTACGATCACAAAAAGC
TM314	hsdR2 SAS25 primer 4 for HindIII site	TGATTACGCCAAGCTGCCCACAGAGTTATCCAC
TM315	hsdR2 SAS25 check primer 1	CTTTTTGCTATGAGTGGGGGAACAACTGG
TM316	hsdR2 SAS25 check primer 2	GAAATGGGGATAGTTATCCAGAATTGTGTAC
TM317	ermR USA300HOU_pUSAHOUMR0029 primer 1 for EcoRI site	GACGGCCAGTGAATTGTATTCTTTGCCGTATTG
TM318	ermR USA300HOU_pUSAHOUMR0029 primer 2	GTTCCATATTTATACACTCCTTG
TM319	ermR USA300HOU_pUSAHOUMR0029 primer 3	GTATAAATATGGAACCGATGGCATTGAAAGAG
TM320	ermR USA300HOU_pUSAHOUMR0029 primer 4 for HindIII site	TGATTACGCCAAGCTGGCGCCCTTTATATACGC
TM321	ermR USA300HOU_pUSAHOUMR0029 check primer 1	GAGACCTACGGTTCTTTTTATATAGAGCG
TM322	ermR USA300HOU_pUSAHOUMR0029 check primer 2	CACGTTTCTGTGGGTCTTTAGCATTTGGTG
TM361	ermR SAR50 primer 1 for EcoRI site	GACGGCCAGTGAATTAGGCGGTGTCTCGACTTC
TM362	ermR SAR50 primer 2	TTGCGTGTCTTTAGGGTTTTTCTGG
TM363	ermR SAR50 primer 3	CCTAAAGACACGCAAGTTACAAATTGTTTCAC
TM364	ermR SAR50 primer 4 for HindIII site	TGATTACGCCAAGCTGTACTTAAACGCTAACG
TM365	ermR SAR50 check primer 1	GCCCATCATTTCACTAATCTCTTTTATTCTCTG
TM366	ermR SAR50 check primer 2	CCAAATTCAAAAATTATATGGAGATCTG
TM367	ermR SAR1735 check primer	CAACCTCATTGTTGTTATTATATCTTCTTGTG
TM368	hsdR SAR196 primer 4 for HindIII site	TGATTACGCCAAGCTCTTAATTTCAGTCGGAGCTGC
TM369	hsdR SAR196 check primer	GGGGATTATTTGTATCCTTAAGAAAATGATATAG
GKM422	f11 homology primer 1 for SfoI site	AATACCGCATCAGGCCAGACGCTTCTTCCA
GKM423	f11 homology primer 2 for SfoI site	TGAATGGCGAATGGCGCATGCCATTCAAGAG
ugtP-F	ugtP SAOUHSC_00953 and ltaA SAOUHSC_00952 primer 1 for KpnI site	CGAGGTACCCAAACTAACGGAGGGTGGCT
ugtP-R	ugtP SAOUHSC_00953 and ltaA SAOUHSC_00952 primer 2 for EcoRI site	TTAGAATTCTTACTTAGCTTTTTCTCTATTTACTATAAAGT
ugtP-CF	ugtP SAOUHSC_00953 check primer 1	CTGAACCGCTCCTTTTTCTACAA
ugtP-CR	ugtP SAOUHSC_00953 check primer 2	ACAAAAGCTTCTAGCTTCAAACC
ltaA-F	ltaA SAOUHSC_00952 primer 1 (bolded: ugtP-ltaA operon RBS) for KpnI site	GGCGGTACCCAAACTAACGGAGGGTGGCTATTAATGGAAAGGTTCCTTTATATGCAAGATTC
ltaS-F	ltaS SAOUHSC_00728 primer 1 for KpnI site	GCGGGTACCATCTAAATAACGGGGGAAAGAATCAT
ltaS-R	ltaS SAOUHSC_00728 primer 2 for EcoRI site	ATTGAATTCAGGACCTAAAGCAAACTCTAAAAAATAA
ltaS-CF	ltaS SAOUHSC_00728 check primer 1	TAATGAAATAATACTGTGTTTTATCTGCGA
ltaS-CR	ltaS SAOUHSC_00728 check primer 2	TTATTTTTTAGAGTTTGCTTTAGGTCCT
clpX-f-BamHI	clpX SAOUHSC_01778 primer 1 for BamHI site	GACGGATCCGAGTAAACAATTTAATATCTCAGTTGAA
clpX-r-H6	clpX SAOUHSC_01778 primer 2 with 6xHis tag	TCAATGGTGGTGGTGATGATGTCCTCCTCCAGCTGATGTTTTACTATTATTAATTAAATT
Kan-f-H6	kanR primer 1 with 6xHis tag	GGAGGAGGACATCATCACCACCACCATTGAGCGAACCATTTGAGGTGATA
Kan-r-SalI	kanR primer 2 for SalI site	AATGTCGACTCCTAGGTACTAAAACAATTCATCCA
pLOW-f	pLOW insert check primer 1	GACTTTATCTACAAGGTGTGGC
pLOW-r	pLOW insert check primer 2	TTCAGGCTGCGCAACTGTTG
Strain	Description	Source
TM226	S. aureus subsp. aureus HG003 f11::FRT; CC8 clonal complex; methicillin sensitive	﻿Santiago M, Matano LM, Moussa SH, Gilmore MS, Walker S, Meredith TC. A new platform for ultra-high density Staphylococcus aureus transposon libraries. BMC Genomics. 2015;16(1):1–18.
MW2	S. aureus subsp. aureus MW2; CC1 clonal complex; heterogeneous methicillin resistance	Dr. David Hooper, Massachusetts General Hospital
MSSA476	S. aureus subsp. aureus MSSA476; ATCC BAA-1721; CC1 clonal complex; methicillin sensitive	American Type Culture Collection (ATCC)
USA300	S. aureus subsp. aureus USA300 (TCH1516); ATCC BAA-1717; heterogeneous methicillin resistance; CC8 clonal complex; ermR kanR	American Type Culture Collection (ATCC)
MRSA252	S. aureus subsp. aureus MRSA252 ATCC BAA-1720; CC30 clonal complex; homogeneous methicllin resistance; ermR kanR	American Type Culture Collection (ATCC)
TM258	S. aureus MW2 DMW0169; restriction system negative and compatable with DNA from S. aureus CC8 clonal complex; Tn library host	This work
TM257	S. aureus MSSA476 DSAS0170	This work
TM278	S. aureus MSSA476 DSAS0170 DSAS0025; restriction system negative and compatable with DNA from S. aureus CC8 clonal complex; Tn library host	This work
TM283	S. aureus USA300 cured of pUSA300HOUMR using pTM283; erm and kan sensitive; Tn library host	This work
GKM361	S. aureus MSRA252 DSAR0196; restriction system compatable with DNA from S. aureus CC8 clonal complex	This work
GKM363	S. aureus MSRA252 DSAR0196 DSAR0050	This work
TXM369	S. aureus MSRA252 DSAR0196 DSAR0050 DSAR01735; erm sensitive; Tn library host	This work
f11-FRT	f11 bacteriophage int attP::FRT	﻿Santiago M, Matano LM, Moussa SH, Gilmore MS, Walker S, Meredith TC. A new platform for ultra-high density Staphylococcus aureus transposon libraries. BMC Genomics. 2015;16(1):1–18.
WSL066	S. aureus HG003 ugtP::TnErm with Atet-inducible copy of ugtP	This work
WSL068	S. aureus MW2 ugtP::TnErm with Atet-inducible copy of ugtP	This work
WSL067	S. aureus USA300 ugtP::TnErm with Atet-inducible copy of ugtP	This work
WSL054	S. aureus HG003 ΔltaA with Atet-inducible copy of ltaA; Kan resistant	This work
WSL199	S. aureus MW2 ΔltaA with Atet-inducible copy of ltaA; Kan resistant	This work
WSL198	S. aureus USA300 ΔltaA with Atet-inducible copy of ltaA; Kan resistant	This work
WSL107	S. aureus HG003 ΔltaS with Atet-inducible copy of ltaS; Erm resistant	This work
WSL108	S. aureus MW2 ΔltaS with Atet-inducible copy of ltaS; Erm resistant	This work
WSL109	S. aureus USA300 ΔltaS with Atet-inducible copy of ltaS; Erm resistant	This work
TD011	S. aureus RN4220 with pTP44, a plasmid encoding an integrase that allows for integration of pTP63; Tet resistant	Pang T, Wang X, Lim HC, Bernhardt TG, Rudner DZ. The nucleoid occlusion factor Noc controls DNA replication initiation in Staphylococcus aureus. PLoS Genet. 2017;13(7):1–26.
4S5	S. aureus SEJ1 ΔltaS with suppressor mutations allowing growth without LTAs	Corrigan RM, Abbott JC, Burhenne H, Kaever V, Gründling A. c-di-AMP is a new second messenger in Staphylococcus aureus with a role in controlling cell size and envelope stress. PLOS Pathog. 2011;7(9).
MS150	S. aureus MW2 with pLOW-clpX-kanR plasmid; Kan resistant	This work
MS151	S. aureus MW2 ∆ltaS with Atet-inducible copy of ltaS and pLOW-clpX-kanR plasmid; Erm and Kan resistant	This work
MS1	S. aureus RN4220	Nair D, Memmi G, Hernandez D, Bard J, Beaume M, Gill S, et al. Whole-genome sequencing of Staphylococcus aureus strain RN4220, a key laboratory strain used in virulence research, identifies mutations that affect not only virulence factors but also the fitness of the strain. J Bacteriol. 2011;193(9):2332–5.
MR012	S. aureus RN4220 ∆vraFG; unmarked	Santa Maria JP, Sadaka A, Moussa SH, Brown S, Zhang YJ, Rubin EJ, et al. Compound-gene interaction mapping reveals distinct roles for Staphylococcus aureus teichoic acids. Proc Natl Acad Sci. 2014;111(34):12510–5.
SW0061	S. aureus HG003 ∆ezrA; Kan resistant	Lee W, Do T, Zhang G, Kahne D, Meredith TC, Walker S. Antibiotic Combinations That Enable One-Step, Targeted Mutagenesis of Chromosomal Genes. ACS Infect Dis. 2018;4(6):1007–18.
SW0031	S. aureus HG003 ∆SAOUHSC_01050; Tet resistant	This work
MR074	S. aureus HG003 ∆graR; Tet resistant	This work
MS113	S. aureus HG003 ∆mprF; Kan resistant	This work
MS140	S. aureus HG003 SAOUHSC_02149::Tn; Erm resistant	Santiago M, Lee W, Fayad AA, Coe KA, Rajagopal M, Do T, et al. Genome-wide mutant profiling predicts the mechanism of a Lipid II binding antibiotic. Nature Chemical Biology. 2018;14(6):601-8.
MS149	S. aureus HG003 gpsB::Tn; Erm resistant	This work
SW0051	S. aureus HG003 ∆ltaA; Kan resistant	Lee W, Do T, Zhang G, Kahne D, Meredith TC, Walker S. Antibiotic Combinations That Enable One-Step, Targeted Mutagenesis of Chromosomal Genes. ACS Infect Dis. 2018;4(6):1007–18.
SW0054	S. aureus MW2 ∆ltaA; Kan resistant	Lee W, Do T, Zhang G, Kahne D, Meredith TC, Walker S. Antibiotic Combinations That Enable One-Step, Targeted Mutagenesis of Chromosomal Genes. ACS Infect Dis. 2018;4(6):1007–18.
Plasmid	Description	Source
pKFC	E. coli-S. aureus shuttle vector with temperature sensitive replicon	Kato F, Sugai M. A simple method of markerless gene deletion in Staphylococcus aureus. Journal of Microbiological Methods. 2011 Oct 1;87(1):76-81.
pORF5 Tnp+	pWV01 ts ori aphA-3 (kanR) Gram+ RBS HMAR1 C9 transposase with cI-like repressor ORF5 from Φ11	Santiago M, Matano LM, Moussa SH, Gilmore MS, Walker S, Meredith TC. A new platform for ultra-high density Staphylococcus aureus transposon libraries. BMC Genomics. 2015 Dec;16(1):252.
pTM252	pKFC shuttle vector with ~1 kb DNA homology arms (primer pairs TM240/241 and TM242/243) flanking hsdR (MW0169 or SAS0170)	This work
pTM278	pKFC shuttle vector with ~1 kb DNA homology arms (primer pairs TM311/312 and TM313/314) flanking hsdR2 (SAS0025)	This work
pTM283	pKFC shuttle vector with ~1 kb DNA homology arms (primer pairs TM317/318 and TM319/320) flanking ermR (USA300HOU_pUSAHOUMR0029)	This work
pGKM302	pKFC shuttle vector with ~1 kb DNA homology arms (primer pairs TM361/362 and TM363/364) flanking ermR (SAR0050 or SAR1735)	This work
pGKM305	pKFC shuttle vector with ~1 kb DNA homology arms (primer pairs TM240/241 and TM242/368) flanking hsdR (SAR0196)	This work
pGKM306	pGKM314 with ~1 kb of phi11 DNA for high frequency recombination	This work
pSHM054	pORF5 Tnp+ with kanR replaced by camR	This work
pTP63-ugtP	pTP63 with HG003 ugtP and ltaA (SAOUHSC_00953-952) and their RBS	This work
pTP63	Chloramphenicol resistance, integrative aTet-inducible expression vector for S. aureus	Pang T, Wang X, Lim HC, Bernhardt TG, Rudner DZ. The nucleoid occlusion factor Noc controls DNA replication initiation in Staphylococcus aureus. PLoS Genet. 2017;13(7):1–26.
pTP63-ltaA	pTP63 with HG003 ltaA (SAOUHSC_00952) and its RBS	This work
pTP63-ltaS	pTP63 with HG003 ltaS (SAOUHSC_00728) and its RBS	This work
pLOW	Low-copy expression vector for S. aureus	Liew ATF, Theis T, Jensen SO, Garcia-Lara J, Foster SJ, Firth N, Lewis PJ, Harry EJ. A simple plasmid-based system that allows rapid generation of tightly controlled gene expression in Staphylococcus aureus. Microbiology. 2011 Mar;157(3):666.
pLOW-clpX-kanR	pLOW expressing clpX SAOUHSC_01778 and its native promoter amplified from RN4220 gDNA, and kanR	This work
